# Supplementary material for: Genetic diversity of historical Atlantic walruses (Odobenus rosmarus rosmarus) from Bjørnøya and Håøya (Tusenøyane), Svalbard, Norway
Source: BMC Res Notes. 2016 Feb 18;9:112. doi: 10.1186/s13104-016-1907-8 (PMC4757977; doi:10.1186/s13104-016-1907-8)
Supplement: Supplementary file 1 — 10.1186/s13104-016-1907-8 Aligned nucleotide sequences of the mitochondrial cytochrome c oxidase 1 (COI) obtained from historical walrus samples. Reference sequences from other Atlantic walrus samples obtained from GenBank are included. [file 13104_2016_1907_MOESM1_ESM.fas]

>ATL01 - EU728508 - STu25
TATTTATTATTCGGCGCTTGGGCCGGAATGGCTGGTACTGCCCTCAGCCTGTTGATCCGTGCAGAACTAGGTCAACCTGGCACTCTATTAGGGGACGACCAAATCTACAACGTAATTGTCACCGCTCATGCATTCGTAATAATCTTCTTCATAGTTATACCCATCATAATTGGAGGTTTTGGAAACTGATTAGTTCCCCTAATAATCGGAGCCCCCGACATAGCATTTCCTCGGATAAACAATATAAGCTTTTGACTATTGCCACCTTCTTTTCTACTACTATTAGCTTCATCCATGGTAGAGGCGGGAGCGGGAACCGGATGAACCGTCTACCCTCCTCTTGCAGGTAACCTAGCTCACGCAGGACCATCCGTGGACCTGACAATTTTCTCTCTTCACTTGGCAGGGGTATCATCCATTCTAGGGGCCATTAACTTTATCACAACTATTGTCAATATAAAACCTCCCGCAATATCCCAATACCAGACACCCTTATTTGTATGGTCCGTATTAATTACAGCGGTACTACTGCTGCTATCACTACCAGTATTGGCGGCTGGCATTACTATGCTGCTCACAGACCGAAATCTGAATACAACTTTCTTTGATCCGTCCGGAGGAGGAGACCCCATCTTGTATCAACACCTATTCTGATTCTTTGGACATCCCGAAGTATATAT--
>ATL02 - EU728509 - STu26
TATTTATTATTCGGCGCTTGGGCCGGAATGGCTGGTACTGCCCTCAGCCTGTTGATCCGTGCAGAACTAGGTCAACCTGGCACTCTATTAGGGGACGACCAAATCTACAACGTAATTGTCACCGCTCATGCATTCGTAATAATCTTCTTCATAGTTATACCCATCATAATTGGAGGTTTTGGAAACTGATTAGTTCCCCTAATAATCGGAGCCCCCGACATAGCATTTCCTCGGATAAACAATATAAGCTTTTGACTATTGCCACCTTCTTTTCTACTACTATTAGCTTCATCCATGGTAGAGGCGGGAGCGGGAACCGGATGAACCGTCTACCCTCCTCTTGCAGGTAACCTAGCTCACGCAGGACCATCCGTGGACCTGACAATTTTCTCTCTTCACTTGGCAGGGGTATCATCCATTCTAGGGGCTATTAACTTTATCACAACTATTGTCAATATAAAACCTCCCGCAATATCCCAATACCAGACACCCTTATTTGTATGGTCCGTATTAATTACAGCGGTACTACTGCTGCTATCACTACCAGTATTGGCGGCTGGCATTACTATGCTGCTCACAGACCGAAATCTGAATACAACTTTCTTTGATCCGTCCGGAGGAGGAGACCCCATCTTGTATCAACACCTATTCTGATTCTTTGGACATCCCGAAGTATATAT--
>ATL03 - EU728510 - SLa27
TATTTATTATTCGGCGCTTGGGCCGGAATGGCTGGTACTGCCCTCAGCCTGTTGATCCGTGCAGAACTAGGTCAACCTGGCACTCTATTAGGGGACGACCAAATCTACAACGTAATTGTCACCGCTCATGCATTCGTAATAATCTTCTTCATAGTTATACCCATCATAATTGGAGGTTTTGGAAACTGATTAGTTCCCCTAATAATCGGAGCCCCCGACATAGCATTTCCTCGGATAAACAATATAAGCTTTTGACTATTGCCACCTTCTTTTCTACTACTATTGGCTTCATCCATGGTAGAGGCGGGAGCGGGAACCGGATGAACCGTCTACCCTCCTCTTGCAGGTAACCTAGCTCACGCAGGACCATCCGTGGACCTGACAATTTTCTCTCTTCACTTGGCAGGGGTATCATCCATTCTAGGGGCCATTAACTTTATCACAACTATTGTCAATATAAAACCTCCCGCAATATCCCAATACCAGACACCCTTATTTGTATGGTCCGTATTAATTACAGCGGTACTACTGCTGCTATCACTACCAGTATTGGCGGCTGGCATTACTATGCTGCTCACAGACCGAAATCTGAATACAACTTTCTTTGATCCGTCCGGAGGAGGAGACCCCATCTTGTATCAACACCTATTCTGATTCTTTGGACATCCCGAAGTATATAT--
>ATL04 - EU728511 - SLa28
TATTTATTATTCGGCGCTTGGGCCGGAATGGCTGGTACTGCCCTCAGCCTGTTGATCCGTGCAGAACTAGGTCAACCTGGCACTCTATTAGGGGACGACCAAATCTACAACGTAATTGTCACCGCTCATGCATTCGTAATAATCTTCTTCATAGTTATACCCATCATAATTGGAGGTTTTGGAAACTGATTAGTTCCCCTAATAATCGGAGCCCCCGACATAGCATTTCCTCGGATAAACAATATAAGCTTTTGACTATTGCCACCTTCTTTTCTACTACTATTAGCTTCATCCATGGTAGAGGCGGGAGCGGGAACCGGATGAACCGTCTACCCTCCTCTTGCAGGTAACCTAGCTCACGCAGGACCATCCGTGGACCTGACAATTTTCTCTCTTCACTTGGCAGGGGTATCATCCATTCTAGGGGCCATTAACTTTATCACAACTATTGTCAATATAAAACCTCCCGCAATATCCCAATACCAGACACCCTTATTTGTATGGTCCGTATTAATTACAGCGGTACTACTGCTGCTATCACTACCAGTATTGGCGGCTGGCATTACTATGCTGCTCACAGACCGAAATCTGAATACAACTTTCTTTGATCCGTCCGGAGGAGGAGACCCCATCTTGTATCAACACCTATTCTGATTCTTTGGACATCCCGAAGTATATAT--
>ATL05 - EU728512 - SLa29
TATTTATTATTCGGCGCTTGGGCCGGAATGGCTGGTACTGCCCTCAGCCTGTTGATCCGTGCAGAACTAGGTCAACCTGGCACTCTATTAGGGGACGACCAAATCTACAACGTAATTGTCACCGCTCATGCATTCGTAATAATCTTCTTCATAGTTATACCCATCATAATTGGAGGTTTTGGAAACTGATTAGTTCCCCTAATAATCGGAGCCCCCGACATAGCATTTCCTCGGATAAACAATATAAGCTTTTGACTATTGCCACCTTCTTTTCTACTACTATTAGCTTCATCCATGGTAGAGGCGGGAGCGGGAACCGGATGAACCGTCTACCCTCCTCTTGCAGGTAACCTAGCTCACGCAGGACCATCCGTGGACCTGACAATTTTCTCTCTTCACTTGGCAGGGGTATCATCCATTCTAGGGGCCATTAACTTTATCACAACTATTGTCAATATAAAACCTCCCGCAATATCCCAATACCAGACACCCTTATTTGTATGGTCCGTATTAATTACAGCGGTACTACTGCTGCTATCACTACCAGTATTGGCGGCTGGCATTACTATGCTGCTCACAGACCGAAATCTGAATACAACTTTCTTTGATCCGTCCGGAGGAGGAGACCCCATCTTGTATCAACACCTATTCTGATTCTTGGGACATCCCGAAGTATATAT--
>ATL06 - EU728513 - Thule
TATTTATTATTCGGCGCTTGGGCCGGAATGGCTGGTACTGCCCTCAGCCTGTTGATCCGTGCAGAACTAGGTCAACCTGGCACTCTATTAGGGGACGACCAAATCTACAACGTAATTGTCACCGCCCATGCATTCGTAATAATCTTCTTCATAGTTATACCCATCATAATTGGAGGTTTTGGAAACTGATTAGTTCCCCTAATAATCGGAGCCCCCGACATAGCATTTCCTCGGATAAACAATATAAGCTTTTGACTATTGCCACCTTCTTTTCTACTACTATTGGCTTCATCCATGGTAGAGGCGGGAGCGGGAACCGGATGAACCGTCTACCCTCCTCTTGCAGGTAACCTAGCTCACGCAGGACCATCCGTGGACCTGACAATTTTCTCTCTTCACTTGGCAGGGGTATCATCCATTCTAGGGGCCATTAACTTTATCACAACCATTGTCAATATAAAACCTCCCGCAATATCCCAATACCAGACGCCCTTATTTGTATGGTCCGTATTAATTACAGCGGTACTACTGCTGCTATCACTACCAGTATTGGCGGCTGGCATTACTATGCTGCTCACAGACCGAAATCTGAATACAACTTTCTTTGATCCGTCCGGAGGAGGAGACCCCATCTTGTATCAACACCTATTCTGATTCTTTGGACATCCCGAAGTATATAT--
>ATL07 - EU728514 - Thule
TATTTATTATTCGGCGCTTGGGCCGGAATGGCTGGTACTGCCCTCAGCCTGTTGATCCGTGCAGAACTAGGTCAACCTGGCACTCTATTAGGGGACGACCAAATCTACAACGTAATTGTCACCGCCCATGCATTCGTAATAATCTTCTTCATAGTTATACCCATCATAATTGGAGGTTTTGGAAACTGATTAGTTCCCCTAATAATCGGAGCCCCCGACATAGCATTTCCTCGGATAAACAATATAAGCTTTTGACTATTGCCACCTTCTTTTCTACTACTATTGGCTTCATCCATGGTAGAGGCGGGAGCGGGAACCGGATGAACCGTCTACCCTCCTCTTGCAGGTAACCTAGCTCACGCAGGACCATCCGTGGACCTGACAATTTTCTCTCTTCACTTGGCAGGGGTATCATCCATTCTAGGGGCCATTAACTTTATCACAACCATTGTCAATATAAAACCTCCCGCAATATCCCAATACCAGACGCCCTTATTTGTATGGTCCGTATTAATTACAGCGGTACTACTGCTGCTATCACTACCAGTATTGGCGGCTGGCATTACTATGCTGCTCACAGACCGAAATCTGAATACAACTTTCTTTGATCCGTCCGGAGGAGGAGACCCCATCTTGTATCAACACCTATTCTGATTCTTTGGACATCCCGAAGTATATAT--
>ATL08 - EU728515 - Tule
TATTTATTATTCGGCGCTTGGGCCGGAATGGCTGGTACTGCCCTCAGCCTGTTGATCCGTGCAGAACTAGGTCAACCTGGCACTCTATTAGGGGACGACCAAATCTACAACGTAATTGTCACCGCCCATGCATTCGTAATAATCTTCTTCATAGTTATACCCATCATAATTGGAGGTTTTGGAAACTGATTAGTTCCCCTAATAATCGGAGCCCCCGACATAGCATTTCCTCGGATAAACAATATAAGCTTTTGACTATTGCCACCTTCTTTTCTACTACTATTGGCTTCATCCATGGTAGAGGCGGGAGCGGGAACCGGATGAACCGTCTACCCTCCTCTTGCAGGTAACCTAGCTCACGCAGGACCATCCGTGGACCTGACAATTTTCTCTCTTCACTTGGCAGGGGTATCATCCATTCTAGGGGCCATTAACTTTATCACAACCATTGTCAATATAAAACCTCCCGCAATATCCCAATACCAGACGCCCTTATTTGTATGGTCCGTATTAATTACAGCGGTACTACTGCTGCTATCACTACCAGTATTGGCGGCTGGCATTACTATGCTGCTCACAGACCGAAATCTGAATACAACTTTCTTTGATCCGTCCGGAGGAGGAGACCCCATCTTGTATCAACACCTATTCTGATTCTTTGGACATCCCGAAGTATATAT--
>ATL09 - EU728516 - Thule
TATTTATTATTCGGCGCTTGGGCCGGAATGGCTGGTACTGCCCTCAGCCTGTTGATCCGTGCAGAACTAGGTCAACCTGGCACTCTATTAGGGGACGACCAAATCTACAACGTAATTGTCACCGCCCATGCATTCGTAATAATCTTCTTCATAGTTATACCCATCATAATTGGAGGTTTTGGAAACTGATTAGTTCCCCTAATAATCGGAGCCCCCGACATAGCATTTCCTCGGATAAACAATATAAGCTTTTGACTATTGCCACCTTCTTTTCTACTACTATTGGCTTCATCCATGGTAGAGGCGGGAGCGGGAACCGGATGAACCGTCTACCCTCCTCTTGCAGGTAACCTAGCTCACGCAGGACCATCCGTGGACCTGACAATTTTCTCTCTTCACTTGGCAGGGGTATCATCCATTCTAGGGGCCATTAACTTTATCACAACCATTGTCAATATAAAACCTCCCGCAATATCCCAATACCAGACGCCCTTATTTGTATGGTCCGTATTAATTACAGCGGTACTACTGCTGCTATCACTACCAGTATTGGCGGCTGGCATTACTATGCTGCTCACAGACCGAAATCTGAATACAACTTTCTTTGATCCGTCCGGAGGAGGAGACCCCATCTTGTATCAACACCTATTCTGATTCTTTGGACATCCCGAAGTATATAT--
>ATL10 - EU728517 - Thule
TATTTATTATTCGGCGCTTGGGCCGGAATGGCTGGTACTGCCCTCAGCCTGTTGATCCGTGCAGAACTAGGTCAACCTGGCACTCTATTAGGGGACGACCAAATCTACAACGTAATTGTCACCGCCCATGCATTCGTAATAATCTTCTTCATAGTTATACCCATCATAATTGGAGGTTTTGGAAACTGATTAGTTCCCCTAATAATCGGAGCCCCCGACATAGCATTTCCTCGGATAAACAATATAAGCTTTTGACTATTGCCACCTTCTTTTCTACTACTATTGGCTTCATCCATGGTAGAGGCGGGAGCGGGAACCGGATGAACCGTCTACCCTCCTCTTGCAGGTAACCTAGCTCACGCAGGACCATCCGTGGACCTGACAATTTTCTCTCTTCACTTGGCAGGGGTATCATCCATTCTAGGGGCCATTAACTTTATCACAACCATTGTCAATATAAAACCTCCCGCAATATCCCAATACCAGACGCCCTTATTTGTATGGTCCGTATTAATTACAGCGGTACTACTGCTGCTATCACTACCAGTATTGGCGGCTGGCATTACTATGCTGCTCACAGACCGAAATCTGAATACAACTTTCTTTGATCCGTCCGGAGGAGGAGACCCCATCTTGTATCAACACCTATTCTGATTCTTTGGACATCCCGAAGTATATAT--
>ATL14 - EU728518 - Scoresby
TATTTATTATTCGGCGCTTGGGCCGGAATGGCTGGTACTGCCCTCAGCCTGTTGATCCGTGCAGAACTAGGTCAACCTGGCACTCTATTAGGGGACGACCAAATCTACAACGTAATTGTCACCGCTCATGCATTCGTAATAATCTTCTTCATAGTTATACCCATCATAATTGGAGGTTTTGGAAACTGATTAGTTCCCCTAATAATCGGAGCCCCCGACATAGCATTTCCTCGGATAAACAATATAAGCTTTTGACTATTGCCACCTTCTTTTCTACTACTATTAGCTTCATCCATGGTAGAGGCGGGAGCGGGAACCGGATGAACCGTCTACCCTCCTCTTGCAGGTAACCTAGCTCACGCAGGACCATCCGTGGACCTGACAATTTTCTCTCTTCACTTGGCAGGGGTATCATCCATTCTAGGGGCCATTAACTTTATCACAACTATTGTCAATATAAAACCTCCCGCAATATCCCAATACCAGACACCCTTATTTGTATGGTCCGTATTAATTACAGCGGTACTACTGCTGCTATCACTACCAGTATTGGCGGCTGGCATTACTATGCTGCTCACAGACCGAAATCTGAATACAACTTTCTTTGATCCGTCCGGAGGAGGAGACCCCATCTTGTATCAACACCTATTCTGATTCTTTGGACATCCCGAAGTATATAT--
>ATL15 - EU728519 - Scoresby
TATTTATTATTCGGCGCTTGGGCCGGAATGGCTGGTACTGCCCTCAGCCTGTTGATCCGTGCAGAACTAGGTCAACCTGGCACTCTATTAGGGGACGACCAAATCTACAACGTAATTGTCACCGCTCATGCATTCGTAATAATCTTCTTCATAGTTATACCCATCATAATTGGAGGTTTTGGAAACTGATTAGTTCCCCTAATAATCGGAGCCCCCGACATAGCATTTCCTCGGATAAACAATATAAGCTTTTGACTATTGCCACCTTCTTTTCTACTACTATTAGCTTCATCCATGGTAGAGGCGGGAGCGGGAACCGGATGAACCGTCTACCCTCCTCTTGCAGGTAACCTAGCTCACGCAGGACCATCCGTGGACCTGACAATTTTCTCTCTTCACTTGGCAGGGGTATCATCCATTCTAGGGGCCATTAACTTTATCACAACTATTGTCAATATAAAACCTCCCGCAATATCCCAATACCAGACACCCTTATTTGTATGGTCCGTATTAATTACAGCGGTACTACTGCTGCTATCACTACCAGTATTGGCGGCTGGCATTACTATGCTGCTCACAGACCGAAATCTGAATACAACTTTCTTTGATCCGTCCGGAGGAGGAGACCCCATCTTGTATCAACACCTATTCTGATTCTTTGGACATCCCGAAGTATATAT--
>ATL13 - EU728520 - Scoresby
TATTTATTATTCGGCGCTTGGGCCGGAATGGCTGGTACTGCCCTCAGCCTGTTGATCCGTGCAGAACTAGGTCAACCTGGCACTCTATTAGGGGACGACCAAATCTACAACGTAATTGTCACCGCTCATGCATTCGTAATAATCTTCTTCATAGTTATACCCATCATAATTGGAGGTTTTGGAAACTGATTAGTTCCCCTAATAATCGGAGCCCCCGACATAGCATTTCCTCGGATAAACAATATAAGCTTTTGACTATTGCCACCTTCTTTTCTACTACTATTAGCTTCATCCATGGTAGAGGCGGGAGCGGGAACCGGATGAACCGTCTACCCTCCTCTTGCAGGTAACCTAGCTCACGCAGGACCATCCGTGGACCTGACAATTTTCTCTCTTCACTTGGCAGGGGTATCATCCATTCTAGGGGCCATTAACTTTATCACAACTATTGTCAATATAAAACCTCCCGCAATATCCCAATACCAGACACCCTTATTTGTATGGTCCGTATTAATTACAGCGGTACTACTGCTGCTATCACTACCAGTATTGGCGGCTGGCATTACTATGCTGCTCACAGACCGAAATCTGAATACAACTTTCTTTGATCCGTCCGGAGGAGGAGACCCCATCTTGTATCAACACCTATTCTGATTCTTTGGACATCCCGAAGTATATAT--
>ATL11 - EU728521 - Scoresby
TATTTATTATTCGGCGCTTGGGCCGGAATGGCTGGTACTGCCCTCAGCCTGTTGATCCGTGCAGAACTAGGTCAACCTGGCACTCTATTAGGGGACGACCAAATCTACAACGTAATTGTCACCGCTCATGCATTCGTAATAATCTTCTTCATAGTTATACCCATCATAATTGGAGGTTTTGGAAACTGATTAGTTCCCCTAATAATCGGAGCCCCCGACATAGCATTTCCTCGGATAAACAATATAAGCTTTTGACTATTGCCACCTTCTTTTCTACTACTATTGGCTTCATCCATGGTAGAGGCGGGAGCGGGAACCGGATGAACCGTCTACCCTCCTCTTGCAGGTAACCTAGCTCACGCAGGACCATCCGTGGACCTGACAATTTTCTCTCTTCACTTGGCAGGGGTATCATCCATTCTAGGGGCCATTAACTTTATCACAACTATTGTCAATATAAAACCTCCCGCAATATCCCAATACCAGACACCCTTATTTGTATGGTCCGTATTAATTACAGCGGTACTACTGCTGCTATCACTACCAGTATTGGCGGCTGGCATTACTATGCTGCTCACAGACCGAAATCTGAATACAACTTTCTTTGATCCGTCCGGAGGAGGAGACCCCATCTTGTATCAACACCTATTCTGATTCTTTGGACATCCCGAAGTATATAT--
>ATL12 - EU728522 - Scoresby
TATTTATTATTCGGCGCTTGGGCCGGAATGGCTGGTACTGCCCTCAGCCTGTTGATCCGTGCAGAACTAGGTCAACCTGGCACTCTATTAGGGGACGACCAAATCTACAACGTAATTGTCACCGCTCATGCATTCGTAATAATCTTCTTCATAGTTATACCCATCATAATTGGAGGTTTTGGAAACTGATTAGTTCCCCTAATAATCGGAGCCCCCGACATAGCATTTCCTCGGATAAACAATATAAGCTTTTGACTATTGCCACCTTCTTTTCTACTACTATTGGCTTCATCCATGGTAGAGGCGGGAGCGGGAACCGGATGAACCGTCTACCCTCCTCTTGCAGGTAACCTAGCTCACGCAGGACCATCCGTGGACCTGACAATTTTCTCTCTTCACTTGGCAGGGGTATCATCCATTCTAGGGGCCATTAACTTTATCACAACTATTGTCAATATAAAACCTCCCGCAATATCCCAATACCAGACACCCTTATTTGTATGGTCCGTATTAATTACAGCGGTACTACTGCTGCTATCACTACCAGTATTGGCGGCTGGCATTACTATGCTGCTCACAGACCGAAATCTGAATACAACTTTCTTTGATCCGTCCGGAGGAGGAGACCCCATCTTGTATCAACACCTATTCTGATTCTTTGGACATCCCGAAGTATATAT--
>SH16
---------------------------------------------------------------------------------------------------------------------------------------------------------------------------------------------------------------------------------------------------------------------------------------------------------------------------------------------------------GGTAACCTGGCTCACGCAGGACCATCCGTGGACCTGACAATTTTCTCTCTTCACTTGGCAGGGGTATCATCCATTCTAGGGGCCATTAACTTTATCACAACTATTGTCAATATAAAACCTCCCGCAATATCCCAATACCAGACACCCTTATTTGTATGGTCCGTATTAATTACAGCGG---------------------------------------------------------------------------------------------------------------------------------------------------------------
>SH17
---------------------------------------------------------------------------------------------------------------------------------------------------------------------------------------------------------------------------------------------------------------------------------------------------------------------------------------------------------GGTAACCTAGCTCACGCAGGACCATCCGTGGACCTGACAATTTTCTCTCTTCACTTGGCAGGGGTATCATCCATTCTAGGGGCCATTAACTTTATCACAACTATTGTCAATATAAAACCTCCCGCAATATCCCAATACCAGACACCCTTATTTGTATGGTCCGTATTAATTACAGCGG---------------------------------------------------------------------------------------------------------------------------------------------------------------
>SH18
---------------------------------------------------------------------------------------------------------------------------------------------------------------------------------------------------------------------------------------------------------------------------------------------------------------------------------------------------------GGTAACCTAGCTCACGCAGGACCATCCGTGGACCTGACAATTTTCTCTCTTCACTTGGCAGGGGTATCATCCATTCTAGGGGCCATTAACTTTATCACAACTATTGTCAATATAAAACCTCCCGCAATATCCCAATACCAGACACCCTTATTTGTATGGTCCGTATTAATTACAGCGG---------------------------------------------------------------------------------------------------------------------------------------------------------------
>SH19
---------------------------------------------------------------------------------------------------------------------------------------------------------------------------------------------------------------------------------------------------------------------------------------------------------------------------------------------------------GGTAACCTAGCTCACGCAGGACCATCCGTGGACCTGACAATTTTCTCTCTTCACTTGGCAGGGGTATCATCCATTCTAGGGGCCATTAACTTTATCACAACTATTGTCAATATAAAACCTCCCGCAATATCCCAATACCAGACACCCTTATTTGTATGGTCCGTATTAATTACAGCGG---------------------------------------------------------------------------------------------------------------------------------------------------------------
>SH20
---------------------------------------------------------------------------------------------------------------------------------------------------------------------------------------------------------------------------------------------------------------------------------------------------------------------------------------------------------------CTAGCTCACGCAGGACCATCCGTGGACCTGACAATTTTCTCTCTTCACTTGGCAGGGGTATCATCCATTCTAGGGGCCATTAACTTTATCACAACTATTGTCAATATAAAACCTCCCGCAATATCCCAATACCAGACACCCTTATTTGTATGGTCCGTATTAATTACAGCGG---------------------------------------------------------------------------------------------------------------------------------------------------------------
>SH21
---------------------------------------------------------------------------------------------------------------------------------------------------------------------------------------------------------------------------------------------------------------------------------------------------------------------------------------------------------GGTAACCTAGCTCACGCAGGACCATCCGTGGACCTGACAATTTTCTCTCTTCACTTGGCAGGGGTATCATCCATTCTAGGGGCCATTAACTTTATCACAACTATTGTCAATATAAAACCTCCCGCAATATCCCAATACCAGACACCCTTATTTGTATGGTCCGTATTAATTACAGCG----------------------------------------------------------------------------------------------------------------------------------------------------------------
>SH22
---------------------------------------------------------------------------------------------------------------------------------------------------------------------------------------------------------------------------------------------------------------------------------------------------------------------------------------------------------GGTAACCTGGCTCACGCAGGACCATCCGTGGACCTGACAATTTTCTCTCTTCACTTGGCAGGGGTATCATCCATTCTAGGGGCCATTAACTTTATCACAACTATTGTCAATATAAAACCTCCCGCAATATCCCAATACCAGACACCCTTATTTGTATGGTCCGTATTAATTACAGCG----------------------------------------------------------------------------------------------------------------------------------------------------------------
>SH24
---------------------------------------------------------------------------------------------------------------------------------------------------------------------------------------------------------------------------------------------------------------------------------------------------------------------------------------------------------GGTAACCTAGCTCACGCAGGACCATCCGTGGACCTGACAATTTTCTCTCTTCACTTGGCAGGGGTATCATCCATTCTAGGGGCCATTAACTTTATCACAACTATTGTCAATATAAAACCTCCCGCAATATCCCAATACCAGACACCCTTATTTGTATGGTCCGTATTAATTACAGCGG---------------------------------------------------------------------------------------------------------------------------------------------------------------
