# Supplementary material for: Genetic diversity of historical Atlantic walruses (Odobenus rosmarus rosmarus) from Bjørnøya and Håøya (Tusenøyane), Svalbard, Norway
Source: BMC Res Notes. 2016 Feb 18;9:112. doi: 10.1186/s13104-016-1907-8 (PMC4757977; doi:10.1186/s13104-016-1907-8)
Supplement: Supplementary file 2 — 10.1186/s13104-016-1907-8 Aligned nucleotide sequences of the mitochondrial NADH dehydrogenase 1 (ND1) obtained from historical walrus samples. Reference sequences from other Atlantic walrus samples obtained from GenBank are included. [file 13104_2016_1907_MOESM2_ESM.fas]

>SBj01
----------------------------------------------------------------------------------------------------------------------------------------------------------------------------------------------------------------------------------------------------------------------------------------------------------------------------------------------------------------------------------------------------------------------------------------------------------------------------------------------------------------------------------------------------------------------------------------------------------------------------------------------------------------------------------------------------------------------------------------------------------------------------------------------------------------------------------------------------------------------------------------------------------------------------------------------------------------------------------------------------------------------------------------------------------------------------------------------------------------------------------------ATATAAACCTAGGAGTACTATTTATACTAGCAATATCAAGCCTAGCCGTCTATTCAATTCTATGATCCGGATGAGCATCGAATTCAAAATACGCTCTCATCGGAGCCCTACGAGCTGTGGCTCAAACCATCTCCTACGAAGTAACCCTAGCCATCATTCTCTTGTCCGTACTACTAATAAACGGATCATTCTCTTTAACCACACTAATTACTACTCAAGAACATCTCTGACTTATTTTCCCCGCATGACCCCTAGCTATGATATGATTTATCTCCACTTTAGCAGAGACCAATCGTGCCCCCTTTGATCTAACCGAGGGAGAATCAGAATTAGTATCAGGCTTCAACGTAGAATATGCAGCAGGCCCATTCGCCCTATTCTTCCTGGCAGAATACGCCAACATTATTATAATAAATATATTCACAACCACTCTATTTCTTGGAGCATACCACAACCCTTGCATGCCTGAACTATATACCATCAACTTCACACTAAAAACTCTAGCGCTGACAACCTTATT----------------------------------------------------------------------------------------------------------------CCCATCATCACAGCAAGTGTTCCTCCACAAACCTAAGAAATATGTCTGATTAAAAGAGTTACTTTGATAGAGTAAATAATAGAGGTTCGAGTCCTCTTATTTCTAGGACAATAGGAATCGAACCTAATCTTAAGAATTCAAAGATCTTCGTGCTACCCAGCAATACACCATATCCTACAGTAAGGTCAGCTAAA
>SBj02
CACCTCTAGCATTACTAGTATTAGAGGCACTGCCTGCCCAGTGACACGAGTTAAACGGCCGCGGTATTCTGACCGTGCAAAGGTAGCATAATCATTTGTTCTATAAATAAGGACTTGTATGAATGGCCACACGAGGGTTCTACTGTCTCTTACTTCCAATCGGTGAAATTGACCTTCCCGTGAAGAGGCGGGAATATAACAATAAGACGAGAAGACCCTATGGAGCTTTAATTAACTAACCCAATAGAATTTATTCAATTAACCAATATGGGACAAAGTAATTCTACAGTGGGACAGCAATTTAGGTTGGGGCGACCTCGGAGTATAGCACAACCCCCGAGTGATATAAATCTAGACATACCTGTCAAAACGAACTATCATAAATTGATCCAAAAATTTTTGATCAACGGAACAAGTTACCCTAGGGATAACAGCGCAATCCTATTCAAGAGTTCATATCGACAATAGGGTTTACGACCTCGATGTTGGATCAGGACATCCCAATGGTGCAGCAGCTATTAAAGGTTCGTTTGTTCAACGATTAAAGTCCTACGTGATCTGAGTTCAGACCGGAGTAATCCAGGTCGGTTTCTATCTATTAACCAGTCTCTCCCAGTACGAAAGGACAAGAGAGACAAGGCCCACTTCGACGAAGCGCCTTAGGACTAATATATGACATAATCTTAATATAACCAGTTCAACTACACTATTCAACCCGAGAACAGGGTTTGTTAGGGTGGCAGAGCCCGGTAATTGCATAAAACTTAAACTTTTACCCCCAGAGGTTCAACTCCTCTCCCTAATAACATGTTTATAATTAATATTCTCTCACTAATAATCCCCATTCTTCTAGCCGTAGCCTTCCTAACTCTAGTAGAACGAAAAGTACTAGGTTACATACAACTCCGAAAAGGACCCAACATTGTAGGACCATACGGACTTCTCCAACCCATCGCGGATGCCATAAAACTTTTTACCAAGGAACCTTTACGACCATCAACTTCCTCCACATCAATATTCATCATAGCCCCTATTCTAGCCCTATCCCTAGCCCTAACCATATGGGCCCCACTACCTATACCGTACCCTCTCATCAATATAAACCTAGGAGTACTATTTATACTAGCAATATCAAGCCTAGCCGTCTATTCAATTCTATGATCCGGATGAGCATCGAATTCAAAATACGCTCTCATCGGAGCCCTACGAGCTGTGGCTCAAACCATCTCCTACGAAGTAACCCTAGCCATCATTCTCTTGTCCGTACTACTAATAAACGGATCATTCTCTTTAACCACACTAATTACTACTCAAGAACATCTCTGACTTATTTTCCCCGCATGACCCCTAGCTATGATATGATTTATCTCCACTTTAGCAGAGACCAATCGTGCCCCCTTTGATCTAACCGAGGGAGAATCAGAATTAGTATCAGGCTTCAACGTAGAATATGCAGCAGGCCCATTCGCCCTATTCTTCCTGGCAGAATACGCCAACATTATTATAATAAATATATTCACAACCACTCTATTTCTTGGAGCATACCACAACCCTTGCATGCCTGAACTATATACCATCAACTTCACACTAAAAACTCTAGCGCTGACAACCTTATTCCTATGAATTCGGGCATCATACCCACGATTTCGTTATGACCAACTCATACACCTCTTATGAAAAAATTTTCTACCTTTAACACTAGCTCTATGCATATGACACATGGCTCTGCCCATCATCACAGCAAGTGTTCCTCCACAAACCTAAGAAATATGTCTGATTAAAAGAGTTACTTTGATAGAGTAAATAATAGAGGTTCGAGTCCTCTTATTTCTAGGACAATAGGAATCGAACCTAATCTTAAGAATTCAAAGATCTTCGTGCTACCCAGCAATACACCATATCCTACAGTAAGGTCAGCTAAA
>SBj03
CACCTCTAGCATTACTAGTATTAGAGGCACTGCCTGCCCAGTGACACGAGTTAAACGGCCGCGGTATTCTGACCGTGCAAAGGTAGCATAATCATTTGTTCTATAAATAAGGACTTGTATGAATGGCCACACGAGGGTTCTACTGTCTCTTACTTCCAATCGGTGAAATTGACCTTCCCGTGAAGAGGCGGGAATATAACAATAAGACGAGAAGACCCTATGGAGCTTTAATTAACTAACCCAATAGAATTTATTCAATTAACCAATATGGGACAAAGTAATTCTACAGTGGGACAGCAATTTAGGTTGGGGCGACCTCGGAGTATAGCACAACCCCCGAGTGATATAAATCTAGACACACCTGTCAAAACGAACTATCATAAATTGATCCAAAAATTTTTGATCAACGGAACAAGTTACCCTAGGGATAACAGCGCAATCCTATTCAAGAGTTCATATCGACAATAGGGTTTACGACCTCGATGTTGGATCAGGACATCCCAATGGTGCAGCAGCTATTAAAGGTTCGTTTGTTCAACGATTAAAGTCCTACGTGATCTGAGTTCAGACCGGAGTAATCCAGGTCGGTTTCTATCTATTAACCAGTCTCTCCCAGTACGAAAGGACAAGAGAGACAAGGCCCACTTCGACGAAGCGCCTTAGGACTAATATATGACATAATCTTAATATAACCAGTTCAACTACACTATTCAACCCGAGAACAGGGTTTGTTAGGGTGGCAGAGCCCGGTAATTGCATAAAACTTAAACTTTTACCCCCAGAGGTTCAACTCCTCTCCCTAATAACATGTTTATAATTAATATTCTCTCACTAATAATCCCCATTCTTCTAGCCGTAGCCTTCCTAACTCTAGTAGAACGAAAAGTACTAGGTTACATACAACTCCGAAAAGGACCCAACATTGTAGGACCATACGGACTTCTCCAACCCATCGCGGATGCCATAAAACTTTTTACCAAGGAACCTTTACGACCATCAACTTCCTCCACATCAATATTCATCATAGCCCCTATTCTAGCCCTATCCCTAGCCCTAACCATATGGGCCCCACTACCTATACCGTACCCTCTCATCAATATAAACCTAGGAGTACTATTTATACTAGCAATATCAAGCCTAGCCGTCTATTCAATTCTATGATCCGGATGAGCATCGAATTCAAAATACGCTCTCATCGGAGCCCTACGAGCTGTGGCTCAAACCATCTCCTACGAAGTAACCCTAGCCATCATTCTCTTGTCCGTACTACTAATAAACGGATCATTCTCTTTAACCACACTAATTACTACTCAAGAACATCTCTGACTTATTTTCCCCGCATGACCCCTAGCTATGATATGATTTATCTCCACTTTAGCAGAGACCAATCGTGCCCCCTTTGATCTAACCGAGGGAGAATCAGAATTAGTATCAGGCTTCAACGTAGAATATGCAGCAGGCCCATTCGCCCTATTCTTCCTGGCAGAATACGCCAACATTATTATAATAAATATATTCACAACCACTCTATTTCTTGGAGCATACCACAACCCTTGCATGCCTGAACTATATACCATCAACTTCACACTAAAAACTCTAGCGCTGACAACCTTATTCCTATGAATTCGGGCATCATACCCACGATTTCGTTATGACCAACTCATACACCTCTTATGAAAAAATTTTCTACCTTTAACACTAGCTCTATGCATATGACACATGGCTCTGCCCATCATCACAGCAAGTGTTCCTCCACAAACCTAAGAAATATGTCTGATTAAAAGAGTTACTTTGATAGAGTAAATAATAGAGGTTCGAGTCCTCTTATTTCTAGGACAATAGGAATCGAACCTAATCTTAAGAATTCAAAGATCTTCGTGCTACCCAGCAATACACCATATCCTACAGTAAGGTCAGCTAAA
>SBj04
-------------------------------------------------------------------------------------------------------------------------------------------------TCTCTTACTTCCAATCGGTGAAATTGACCTTCCCGTGAAGAGGCGGGAATATAACAATAAGACGAGAAGACCCTATGGAGCTTTAATTAACTAACCCAATAGAATTTATTCAATTAACCAATATGGGACAAAGTAATTCTACAGTGGGACAGCAATTTAGGTTGGGGCGACCTCGGAGTATAGCACAACCCCCGAGTGATATAAATCTAGACATACCTGTCAAAACGAACTATCATAAATTGATCCAAAAATTTTTGATCAACGGAACAAGTTACCCTAGGGATAACAGCGCAATCCTATTCAAGAGTTCATATCGACAATAGGGTTTACGACCTCGATGTTGGATCAGGACATCCCAATGGTGCAGCAGCTATTAAAGGTTCGTTTGTTCAACGATTAAAGTCCTACGTGATCTGAGTTCAGACCGGAGTAATCCAGGTCGGTTTCTATCTATTAACCAGTCTCTCCCAGTACGAAAGGACAAGAGAGACAAGGCCCACTTCGACGAAGCGCCTTAGGACTAATATATGACATAATCTTAATATAACCAGTTCAACTACACTATTCAACCCGAGAACAGGGTTTGTTAGGGTGGCAGAGCCCGGTAATTGCATAAAACTTAAACTTTTACCCCCAGAGGTTCAACTCCTCTCCCTAATAACATGTTTATAATTAATATTCTCTCACTAATAATCCCCATTCTTCTAGCCGTAGCCTTCCTAACTCTAGTAGAACGAAAAGTACTAGGTTACATACAACTCCGAAAAGGACCCAACATTGTAGGACCATACGGACTTCTCCAACCCATCGCGGATGCCATAAAACTTTTTACCAAGGAACCTTTACGACCATCAACTTCCTCCACATCAATATTCATCATAGCCCCTATTCTAGCCCTATCCCTAGCCCTAACCATATGGGCCCCACTACCTATACCGTACCCTCTCATCAATATAAACCTAGGAGTACTATTTATACTAGCAATATCAAGCCTAGCCGTCTATTCAATTCTATGATCCGGATGAGCATCGAATTCAAAATACGCTCTCATCGGAGCCCTACGAGCTGTGGCTCAAACCATCTCCTACGAAGTAACCCTAGCCATCATTCTCTTGTCCGTACTACTAATAAACGGATCATTCTCTTTAACCACACTAATTACTACTCAAGAACATCTCTGACTTATTTTCCCCGCATGACCCCTAGCTATGATATGATTTATCTCCACTTTAGCAGAGACCAATCGTGCCCCCTTTGATCTAACCGAGGGAGAATCAGAATTAGTATCAGGCTTCAACGTAGAATATGCAGCAGGCCCATTCGCCCTATTCTTCCTGGCAGAATACGCCAACATTATTATAATAAATATATTCACAACCACTCTATTTCTTGGAGCATACCACAACCCTTGCATGCCTGAACTATATACCATCAACTTCACACTAAAAACTCTAGCGCTGACAACCTTATTCCTATGAATTCGGGCATCATACCCACGATTTCGTTATGACCAACTCATACACCTCTTATGAAAAAATTTTCTACCTTTAACACTAGCTCTATGCATATGACACATGGCTCTGCCCATCATCACAGCAAGTGTTCCTCCACAAACCTAAGAAATATGTCTGATTAAAAGAGTTACTTTGATAGAGTAAATAATAGAGGTTCGAGTCCTCTTATTTCTAGGACAATAGGAATCGAACCTAATCTTAAGAATTCAAAGATCTTCGTGCTACCCAGCAATACACCATATCCTACAGTAAGGTCAGCTAAA
>SBj06
-----------------------------------------------------------------------------------------------------------------------------------------------------------------------------------------------------------------------------------------------------------------------------------------------------------------------------------------------------------------------------------------------------------------------------------------------------------------------------------------------------------------------------------------------------------------------------------------------------------------------------------------------------------------------------------------------------------------------------------------------------------------------------------------------------------------------------------------------------------------------------------------------------------------------------------------------------------------------------------ACCCATCGCGGATGCCATAAAACTTTTTACCAAGGAACCTTTACGACCATCAACTTCCTCCACATCAATATTCATCATAGCCCCTATTCTAGCCCTATCCCTAGCCCTAACCATATGGGCCCCACTACCTATACCGTACCCTCTCATCAATATAAACCTAGGAGTACTATTTATACTAGCAATATCAAGCCTAGCCGTCTATTCAATTCTATGATCCGGATGAGCATCGAATTCAAAATACGCTCTCATCGGAGCCCTACGAGCTGTGGCTCAAACCATCTCCTACGAAGTAACCCTAGCCATCATTCTCTTGTCCGTACTACTAAT------------------------------------------------------------------------------------------------------------------------------------------------------------------------------------------------------------------------------------------------------------------------------------------------------------------------------------------------------------------------------------------------------------------------------------------------------------------------------------------------------------------------------------------------------------------------------------------------------------------------------------------------------------------------
>SBj08
-------------------------------------------------------------------------------------------------------------------------------------------------TCTCTTACTTCCAATCGGTGAAATTGACCTTCCCGTGAAGAGGCGGGAATATAACAATAAGACGAGAAGACCCTATGGAGCTTTAATTAACTAACCCAATAGAATTTATTCAATTAACCAATATGGGACAAAGTAATTCTACAGTGGGACAGCAATTTAGGTTGGGGCGACCTCGGAGTATAGCACAACCCCCGAGTGATATAAATCTAGACATACCTGTCAAAACGAACTATCATAAATTGATCCAAAAATTTTTGATCAACGGAACAAGTTACCCTAGGGATAACAGCGCAATCCTATTCAAGAGTTCATATCGACAATAGGGTTTACGACCTCGATGTTGGATCAGGACATCCCAATGGTGCAGCAGCTATTAAAGGTTCGTTTGTTCAACGATTAAAGTCCTACGTGATCTGAGTTCAGACCGGAGTAATCCAGGTCGGTTTCTATCTATTAACCAGTCTCTCCCAGTACGAAAGGACAAGAGAGACAAGGCCCACTTCGACGAAGCGCCTTAGGACTAATATATGACATAATCTTAATATAACCAGTTCAACTACACTATTCAACCCGAGAACAGGGTTTGTTAGGGTGGCAGAGCCCGGTAATTGCATAAAACTTAAACTTTTACCCCCAGAGGTTCAACTCCTCTCCCTAATAACATGTTTATAATTAATATTCTCTCACTAATAATCCCCATTCTTCTAGCCGTAGCCTTCCTAACTCTAGTAGAACGAAAAGTACTAGGTTACATACAACTCCGAAAAGGACCCAACATTGTAGGACCATACGGACTTCTCCAACCCATCGCGGATGCCATAAAACTTTTTACCAAGGAACCTTTACGACCATCAACTTCCTCCACATCAATATTCATCATAGCCCCTATTCTAGCCCTATCCCTAGCCCTAACCATATGGGCCCCACTACCTATACCGTACCCTCTCATCAATATAAACCTAGGAGTACTATTTATACTAGCAATATCAAGCCTAGCCGTCTATTCAATTCTATGATCCGGATGAGCATCGAATTCAAAATACGCTCTCATCGGAGCCCTACGAGCTGTGGCTCAAACCATCTCCTACGAAGTAACCCTAGCCATCATTCTCTTGTCCGTACTACTAATAAACGGATCATTCTCTTTAACCACACTAATTACTACTCAAGAACATCTCTGACTTATTTTCCCCGCATGACCCCTAGCTATGATATGATTTATCTCCACTTTAGCAGAAACCAATCGTGCCCCCTTTGATCTAACCGAGGGAGAATCAGAATTAGTATCAGGCTTCAACGTAGAATATGCAGCAGGCCCATTCGCCCTATTCTTCCTGGCAGAATACGCCAACATTATTATAATAAATATATTCACAACCACTCTATTTCTTGGAGCATACCACAACCCTTGCATGCCTGAACTATATACCATCAACTTCACACTAAAAACTCTAGCGCTGACAACCTTATTCCTATGAATTCGGGCATCATACCCACGATTTCGTTATGACCAACTCATACACCTCTTATGAAAAAATTTTCTACCTTTAACACTAGCTCTATGCATATGACACATGGCTCTGCCCATCATCACAGCAAGTGTTCCTCCACAAACCTAAGAAATATGTCTGATTAAAAGAGTTACTTTGATAGAGTAAATAATAGAGGTTCGAGTCCTCTTATTTCTAGGACAATAGGAATCGAACCTAATCTTAAGAATTCAAAGATCTTCGTGCTACCCAGCAATACACCATATCCTACAGTAAGGTCAGCTAAA
>SBj09
-------------------------------------------------------------------------------------------------------------------------------------------------TCTCTTACTTCCAATCGGTGAAATTGACCTTCCCGTGAAGAGGCGGGAATATAACAATAAGACGAGAAGACCCTATGGAGCTTTAATTAACTAACCCAATAGAATTTATTCAATTAACCAATATGGGACAAAGTAATTCTACAGTGGGACAGCAATTTAGGTTGGGGCGACCTCG---------------------------------------------------------------------------------------------------------------------------------------------------------------------------------------------------------------------------------------------------------------------------------------------------------------------------------------------------------------------------------------------------------------------------------------------------------------------------------------------------------------------------------------------------------------------------------------------------------------------------------------------------ACCCATCGCGGATGCCATAAAACTTTTTACCAAGGAACCTTTACGACCATCAACTTCCTCCACATCAATATTCATCATAGCCCCTATTCTAGCCCTATCCCTAGCCCTAACCATATGGGCCCCACTACCTATACCGTACCCTCTCATCAATATAAACCTAGGAGTACTATTTATACTAGCAATATCAAGCCTAGCCGTCTATTCAATTCTATGATCCGGATGAGCATCGAATTCAAAATACGCTCTCATCGGAGCCCTACGAGCTGTGGCTCAAACCATCTCCTACGAAGTAACCCTAGCCATCATTCTCTTGTCCGTACTACTAAT------------------------------------------------------------------------------------------------------------------------------------------------------------------------------------------------------------------------------------------------------------------------------------------------------------------------------------------------------------------------------------------------------------------------------------------------------------------------------------------------------------------------------------------------------------------------------------------------------------------------------------------------------------------------
>SBj11
-------------------------------------------------------------------------------------------------------------------------------------------------TCTCTTACTTCCAATCGGTGAAATTGACCTTCCCGTGAAGAGGCGGGAATATAACAATAAGACGAGAAGACCCTATGGAGCTTTAATTAACTAACCCAATAGAATTTATTCAATTAACCAATATGGGACAAAGTAATTCTACAGTGGGACAGCAATTTAGGTTGGGGCGACCTCGGAGTATAGCACAACCCCCGAGTGATATAAATCTAGACATACCTGTCAAAACGAACTATCATAAATTGATCCAAAAATTTTTGATCAACGGAACAAGTTACCCTAGGGATAACAGCGCAATCCTATTCAAGAGTTCATATCGACAATAGGGTTTACGAC------------------------------------------------------------------------------------------------------------------------------------------------------------------------TCGACGAAGCGCCTTAGGACTAATATATGACATAATCTTAATATAACCAGTTCAACTACACTATTCAACCCGAGAACAGGGTTTGTTAGGGTGGCAGAGCCCGGTAATTGCATAAAACTTAAACTTTTACCCCCAGAGGTTCAACTCCTCTCCCTAATAACATGTTTATAATTAATATTCTCTCACTAATAATCCCCATTCTTCTAGCCGTAGCCTTCCTAACTCTAGTAGAACGAAAAGTACTAGGTTACATACAACTCCGAAAAGGACCCAACATTGTAGGACCATACGGACTTCTCCAACCCATCGCGGATGCCATAAAACTTTTTACCAAGGAACCTTTACGACCATCAACTTCCTCCACATCAATATTCATCATAGCCCCTATTCTAGCCCTATCCCTAGCCCTAACCATATGGGCCCCACTACCTATACCGTACCCTCTCATCAATATAAACCTAGGAGTACTATTTATACTAGCAATATCAAGCCTAGCCGTCTATTCAATTCTATGATCCGGATGAGCATCGAATTCAAAATACGCTCTCATCGGAGCCCTACGAGCTGTGGCTCAAACCATCTCCTACGAAGTAACCCTAGCCATCATTCTCTTGTCCGTACTACTAATAAACGGATCATTCTCTTTAACCACACTAATTACTACTCAAGAACATCTCTGACTTATTTTCCCCGCATGACCCCTAGCTATGATATGATTTATCTCCACTTTAGCAGAGACCAATCGTGCCCCCTTTGATCTAACCGAGGGAGAATCAGAATTAGTATCAGGCTTCAACGTAGAATATGCAGCAGGCCCATTCGCCCTATTCTTCCTGGCAGAATACGCCAACATTATTATAATAAATATATTCACAACCACTCTATTTCTTGGAGCATACCACAACCCTTGCATGCCTGAACTATATACCATCAACTTCACACTAAAAACTCTAGCGCTGACAACCTTATTCCTATGAATTCGGGCATCATACCCACGATTTCGTTATGACCAACTCATACACCTCTTATGAAAAAATTTTCTACCTTTAACACTAGCTCTATGCATATGACACATGGCTCTGCCCATCATCACAGCAAGTGTTCCTCCACAAACCTAAGAAATATGTCTGATTAAAAGAGTTACTTTGATAGAGTAAATAATAGAGGTTCGAGTCCTCTTATTTCTAGGACAATAGGAATCGAACCTAATCTTAAGAATTCAAAGATCTTCGTGCTACCCAGCAATACACCATATCCTACAGTAAGGTCAGCTAAA
>SBj12
-------------------------------------------------------------------------------------------------------------------------------------------------TCTCTTACTTCCAATCGGTGAAATTGACCTTCCCGTGAAGAGGCGGGAATATAACAATAAGACGAGAAGACCCTATGGAGCTTTAATTAACTAACCCAATAGAATTTATTCAATTAACCAATATGGGACAAAGTAATTCTACAGTGGGACAGCAATTTAGGTTGGGGCGACCTCGGAGTATAGCACAACCCCCGAGTGATATAAATCTAGACATACCTGTCAAAACGAACTATCATAAATTGATCCAAAAATTTTTGATCAACGGAACAAGTTACCCTAGGGATAACAGCGCAATCCTATTCAAGAGTTCATATCGACAATAGGGTTTACGAC------------------------------------------------------------------------------------------------------------------------------------------------------------------------TCGACGAAGCGCCTTAGGACTAATATATGACATAATCTTAATATAACCAGTTCAACTACACTATTCAACCCGAGAACAGGGTTTGTTAGGGTGGCAGAGCCCGGTAATTGCATAAAACTTAAACTTTTACCCCCAGAGGTTCAACTCCTCTCCCTAATAACATGTTTATAATTAATATTCTCTCACTAATAATCCCCATTCTTCTAGCCGTAGCCTTCCTAACTCTAGTAGAACGAAAAGTACTAGGTTACATACAACTCCGAAAAGGACCCAACATTGTAGGACCATACGGACTTCTCCAACCCATCGCGGATGCCATAAAACTTTTTACCAAGGAACCTTTACGACCATCAACTTCCTCCACATCAATATTCATCATAGCCCCTATTCTAGCCCTATCCCTAGCCCTAACCATATGGGCCCCACTACCTATACCGTACCCTCTCATCAATATAAACCTAGGAGTACTATTTATACTAGCAATATCAAGCCTAGCCGTCTATTCAATTCTATGATCCGGATGAGCATCGAATTCAAAATACGCTCTCATCGGAGCCCTACGAGCTGTGGCTCAAACCATCTCCTACGAAGTAACCCTAGCCATCATTCTCTTGTCCGTACTACTAATAAACGGATCATTCTCTTTAACCACACTAATTACTACTCAAGAACATCTCTGACTTATTTTCCCCGCATGACCCCTAGCTATGATATGATTTATCTCCACTTTAGCAGAGACCAATCGTGCCCCCTTTGATCTAACCGAGGGAGAATCAGAATTAGTATCAGGCTTCAACGTAGAATATGCAGCAGGCCCATTCGCCCTATTCTTCCTGGCAGAATACGCCAACATTATTATAATAAATATATTCACAACCACTCTATTTCTTGGAGCATACCACAACCCTTGCATGCCTGAACTATATACCATCAACTTCACACTAAAAACTCTAGCGCTGACAACCTTATTCCTATGAATTCGGGCATCATACCCACGATTTCGTTATGACCAACTCATACACCTCTTATGAAAAAATTTTCTACCTTTAACACTAGCTCTATGCATATGACACATGGCTCTGCCCATCATCACAGCAAGTGTTCCTCCACAAACCTAAGAAATATGTCTGATTAAAAGAGTTACTTTGATAGAGTAAATAATAGAGGTTCGAGTCCTCTTATTTCTAGGACAATAGGAATCGAACCTAATCTTAAGAATTCAAAGATCTTCGTGCTACCCAGCAATACACCATATCCTACAGTAAGGTCAGCTAAA
>SH16
CACCTCTAGCATTACTAGTATTAGAGGCACTGCCTGCCCAGTGACACGAGTTAAACGGCCGCGGTATTCTGACCGTGCAAAGGTAGCATAATCATTTGTTCTATAAATAAGGACTTGTATGAATGGCCACACGAGGGTTCTACTGTCTCTTACTTCCAATCGGTGAAATTGACCTTCCCGTGAAGAGGCGGGAATATAACAATAAGACGAGAAGACCCTATGGAGCTTTAATTAACTAACCCAATAGAATTTATTCAATTAACCAATATGGGACAAAGTAATTCTACAGTGGGACAGCAATTTAGGTTGGGGCGACCTCGGAGTATAGCACAACCCCCGAGTGATATAAATCTAGACATACCTGTCAAAACGAACTATCATAAATTGATCCAAAAATTTTTGATCAACGGAACAAGTTACCCTAGGGATAACAGCGCAATCCTATTCAAGAGTTCATATCGACAATAGGGTTTACGACCTCGATGTTGGATCAGGACATCCCAATGGTGCAGCAGCTATTAAAGGTTCGTTTGTTCAACGATTAAAGTCCTACGTGATCTGAGTTCAGACCGGAGTAATCCAGGTCGGTTTCTATCTATTAACCAATCTCTCCCAGTACGAAAGGACAAGAGAGACAAGGCCCACTTCGACGAAGCGCCTTAGGACTAATATATGACATAATCTTAATATAACCAGTTCAACTACACTATTCAACCCGAGAACAGGGTTTGTTAGGGTGGCAGAGCCCGGTAATTGCATAAAACTTAAACTTTTACCCCCAGAGGTTCAACTCCTCTCCCTAATAACATGTTTATAATTAATATTCTCTCACTAATAATCCCCATTCTTCTAGCCGTAGCCTTCCTAACTCTAGTAGAACGAAAAGTACTAGGTCACATACAACTCCGAAAAGGACCCAACATTGTAGGACCATACGGACTTCTCCAACCCATCGCGGATGCCATAAAACTTTTTACCAAGGAACCTTTACGACCATCAACTTCCTCCACATCAATATTCATCATAGCCCCTATTCTAGCCCTATCCCTAGCCCTAACCATATGGGCCCCACTACCTATACCGTACCCTCTCATCAATATAAACCTAGGAGTACTATTTATACTAGCAATATCAAGCCTAGCCGTCTATTCAATTCTATGATCCGGATGAGCATCGAATTCAAAATACGCTCTCATCGGAGCCCTACGAGCTGTGGCTCAAACCATCTCCTACGAAGTAACCCTAGCCATCATTCTCTTGTCCGTACTACTAATAAACGGATCATTCTCTTTAACCACACTAATTACTACTCAAGAACATCTCTGACTTATTTTCCCCGCATGACCCCTAGCTATGATATGATTTATCTCCACTTTAGCAGAGACCAATCGTGCCCCCTTTGATCTAACCGAGGGAGAATCAGAATTAGTATCAGGCTTCAACGTAGAATATGCAGCAGGCCCATTCGCCCTATTCTTCCTGGCAGAATACGCCAACATTATTATAATAAATATATTCACAACCACTCTATTTCTTGGAGCATACCACAACCCTTGCATGCCTGAACTATATACCATCAACTTCACACTAAAAACTCTAGCGCTGACAACCTTATTCCTATGAATTCGGGCATCATACCCACGATTTCGTTATGACCAACTCATACACCTCTTATGAAAAAATTTTCTACCTTTAACACTAGCTCTATGCATATGACACATGGCTCTGCCCATCATCACAGCAAGTGTTCCTCCACAAACCTAAGAAATATGTCTGATTAAAAGAGTTACTTTGATAGAGTAAATAATAGAGGTTCGAGTCCTCTTATTTCTAGGACAATAGGAATCGAACCTAATCTTAAGAATTCAAAGATCTTCGTGCTACCCAGCAATACACCATATCCTACAGTAAGGTCAGCTAAA
>SH17
CACCTCTAGCATTACTAGTATTAGAGGCACTGCCTGCCCAGTGACACGAGTTAAACGGCCGCGGTATTCTGACCGTGCAAAGGTAGCATAATCATTTGTTCTATAAATAAGGACTTGTATGAATGGCCACACGAGGGTTCTACTGTCTCTTACTTCCAATCGGTGAAATTGACCTTCCCGTGAAGAGGCGGGAATATAACAATAAGACGAGAAGACCCTATGGAGCTTTAATTAACTAACCCAATAGAATTTATTCAATTAACCAATATGGGACAAAGTAATTCTACAGTGGGACAGCAATTTAGGTTGGGGCGACCTCGGAGTATAGCACAACCCCCGAGTGATATAAATCTAGACATACCTGTCAAAACGAACTATCATAAATTGATCCAAAAATTTTTGATCAACGGAACAAGTTACCCTAGGGATAACAGCGCAATCCTATTCAAGAGTTCATATCGACAATAGGGTTTACGACCTCGATGTTGGATCAGGACATCCCAATGGTGCAGCAGCTATTAAAGGTTCGTTTGTTCAACGATTAAAGTCCTACGTGATCTGAGTTCAGACCGGAGTAATCCAGGTCGGTTTCTATCTATTAACCAGTCTCTCCCAGTACGAAAGGACAAGAGAGACAAGGCCCACTTCGACGAAGCGCCTTAGGACTAATATATGACATAATCTTAATATAACCAGTTCAACTACACTATTCAACCCGAGAACAGGGTTTGTTAGGGTGGCAGAGCCCGGTAATTGCATAAAACTTAAACTTTTACCCCCAGAGGTTCAACTCCTCTCCCTAATAACATGTTTATAATTAATATTCTCTCACTAATAATCCCCATTCTTCTAGCCGTAGCCTTCCTAACTCTAGTAGAACGAAAAGTACTAGGTTACATACAACTCCGAAAAGGACCCAACATTGTAGGACCATACGGACTTCTCCAACCCATCGCGGATGCCATAAAACTTTTTACCAAGGAACCTTTACGACCATCAACTTCCTCCACATCAATATTCATCATAGCCCCTATTCTAGCCCTATCCCTAGCCCTAACCATATGGGCCCCACTACCTATACCGTACCCTCTCATCAATATAAACCTAGGAGTACTATTTATACTAGCAATATCAAGCCTAGCCGTCTATTCAATTCTATGATCCGGATGAGCATCGAATTCAAAATACGCTCTCATCGGAGCCCTACGAGCTGTGGCTCAAACCATCTCCTACGAAGTAACCCTAGCCATCATTCTCTTGTCCGTACTACTAATAAACGGATCATTCTCTTTAACCACACTAATTACTACTCAAGAACATCTCTGACTTATTTTCCCCGCATGACCCCTAGCTATGATATGATTTATCTCCACTTTAGCAGAGACCAATCGTGCCCCCTTTGATCTAACCGAGGGAGAATCAGAATTAGTATCAGGCTTCAACGTAGAATATGCAGCAGGCCCATTCGCCCTATTCTTCCTGGCAGAATACGCCAACATTATTATAATAAATATATTCACAACCACTCTATTTCTTGGAGCATACCACAACCCTTGCATGCCTGAACTATATACCATCAACTTCACACTAAAAACTCTAGCGCTGACAACCTTATTCCTATGAATTCGGGCATCATACCCACGATTTCGTTATGACCAACTCATACACCTCTTATGAAAAAATTTTCTACCTTTAACACTAGCTCTATGCATATGACACATGGCTCTGCCCATCATCACAGCAAGTGTTCCTCCACAAACCTAAGAAATATGTCTGATTAAAAGAGTTACTTTGATAGAGTAAATAATAGAGGTTCGAGTCCTCTTATTTCTAGGACAATAGGAATCGAACCTAATCTTAAGAATTCAAAGATCTTCGTGCTACCCAGCAATACACCATATCCTACAGTAAGGTCAGCTAAA
>SH18
CACCTCTAGCATTACTAGTATTAGAGGCACTGCCTGCCCAGTGACACGAGTTAAACGGCCGCGGTATTCTGACCGTGCAAAGGTAGCATAATCATTTGTTCTATAAATAAGGACTTGTATGAATGGCCACACGAGGGTTCTACTGTCTCTTACTTCCAATCGGTGAAATTGACCTTCCCGTGAAGAGGCGGGAATATAACAATAAGACGAGAAGACCCTATGGAGCTTTAATTAACTAACCCAATAGAATTTATTCAATTAACCAATATGGGACAAAGTAATTCTACAGTGGGACAGCAATTTAGGTTGGGGCGACCTCG---------------------------------------------------------------------------------------------------------------------------------------------------------------------------------------------------------------------------------------------------------------------------------------------------------------------------------------------------------------------------------------------------------------------------------------------------------------------------------------------------------------------------------------------------------------------------------------------------------------------------------------------------ACCCATCGCGGATGCCATAAAACTTTTTACCAAGGAACCTTTACGACCATCAACTTCCTCCACATCAATATTCATCATAGCCCCTATTCTAGCCCTATCCCTAGCCCTAACCATATGGGCCCCACTACCTATACCGTACCCTCTCATCAATATAAACCTAGGAGTACTATTTATACTAGCAATATCAAGCCTAGCCGTCTATTCAATTCTATGATCCGGATGAGCATCGAATTCAAAATACGCTCTCATCGGAGCCCTACGAGCTGTGGCTCAAACCATCTCCTACGAAGTAACCCTAGCCATCATTCTCTTGTCCGTACTACTAAT------------------------------------------------------------------------------------------------------------------------------------------------------------------------------------------------------------------------------------------------------------------------------------------------------------------------------------------------------------------------------------------------------------------------------------------------------------------------------------------------------------------------------------------------------------------------------------------------------------------------------------------------------------------------
>SH19
CACCTCTAGCATTACTAGTATTAGAGGCACTGCCTGCCCAGTGACACGAGTTAAACGGCCGCGGTATTCTGACCGTGCAAAGGTAGCATAATCATTTGTTCTATAAATAAGGACTTGTATGAATGGCCACACGAGGGTTCTACTGTCTCTTACTTCCAATCGGTGAAATTGACCTTCCCGTGAAGAGGCGGGAATATAACAATAAGACGAGAAGACCCTATGGAGCTTTAATTAACTAACCCAATAGAATTTATTCAATTAACCAATATGGGACAAAGTAATTCTACAGTGGGACAGCAATTTAGGTTGGGGCGACCTCGGAGTATAGCACAACCCCCGAGTGATATAAATCTAGACATACCTGTCAAAACGAACTATCATAAATTGATCCAAAAATTTTTGATCAACGGAACAAGTTACCCTAGGGATAACAGCGCAATCCTATTCAAGAGTTCATATCGACAATAGGGTTTACGACCTCGATGTTGGATCAGGACATCCCAATGGTGCAGCAGCTATTAAAGGTTCGTTTGTTCAACGATTAAAGTCCTACGTGATCTGAGTTCAGACCGGAGTAATCCAGGTCGGTTTCTATCTATTAACCAGTCTCTCCCAGTACGAAAGGACAAGAGAGACAAGGCCCACTTCGACGAAGCGCCTTAGGACTAATATATGACATAATCTTAATATAACCAGTTCAACTACACTATTCAACCCGAGAACAGGGTTTGTTAGGGTGGCAGAGCCCGGTAATTGCATAAAACTTAAACTTTTACCCCCAGAGGTTCAACTCCTCTCCCTAATAACATGTTTATAATTAATATTCTCTCACTAATAATCCCCATTCTTCTAGCCGTAGCCTTCCTAACTCTAGTAGAACGAAAAGTACTAGGTTACATACAACTCCGAAAAGGACCCAACATTGTAGGACCATACGGACTTCTCCAACCCATCGCGGATGCCATAAAACTTTTTACCAAGGAACCTTTACGACCATCAACTTCCTCCACATCAATATTCATCATAGCCCCTATTCTAGCCCTATCCCTAGCCCTAACCATATGGGCCCCACTACCTATACCGTACCCTCTCATCAATATAAACCTAGGAGTACTATTTATACTAGCAATATCAAGCCTAGCCGTCTATTCAATTCTATGATCCGGATGAGCATCGAATTCAAAATACGCTCTCATCGGAGCCCTACGAGCTGTGGCTCAAACCATCTCCTACGAAGTAACCCTAGCCATCATTCTCTTGTCCGTACTACTAATAAACGGATCATTCTCTTTAACCACACTAATTACTACTCAAGAACATCTCTGACTTATTTTCCCCGCATGACCCCTAGCTATGATATGATTTATCTCCACTTTAGCAGAGACCAATCGTGCCCCCTTTGATCTAACCGAGGGAGAATCAGAATTAGTATCAGGCTTCAACGTAGAATATGCAGCAGGCCCATTCGCCCTATTCTTCCTGGCAGAATACGCCAACATTATTATAATAAATATATTCACAACCACTCTATTTCTTGGAGCATACCACAACCCTTGCATGCCTGAACTATATACCATCAACTTCACACTAAAAACTCTAGCGCTGACAACCTTATTCCTATGAATTCGGGCATCATACCCACGATTTCGTTATGACCAACTCATACACCTCTTATGAAAAAATTTTCTACCTTTAACACTAGCTCTATGCATATGACACATGGCTCTGCCCATCATCACAGCAAGTGTTCCTCCACAAACCTAAGAAATATGTCTGATTAAAAGAGTTACTTTGATAGAGTAAATAATAGAGGTTCGAGTCCTCTTATTTCTAGGACAATAGGAATCGAACCTAATCTTAAGAATTCAAAGATCTTCGTGCTACCCAGCAATACACCATATCCTACAGTAAGGTCAGCTAAA
>SH20
CACCTCTAGCATTACTAGTATTAGAGGCACTGCCTGCCCAGTGACACGAGTTAAACGGCCGCGGTATTCTGACCGTGCAAAGGTAGCATAATCATTTGTTCTATAAATAAGGACTTGTATGAATGGCCACACGAGGGTTCTACTGTCTCTTACTTCCAATCGGTGAAATTGACCTTCCCGTGAAGAGGCGGGAATATAACAATAAGACGAGAAGACCCTATGGAGCTTTAATTAACTAACCCAATAGAATTTATTCAATTAACCAATATGGGACAAAGTAATTCTACAGTGGGACAGCAATTTAGGTTGGGGCGACCTCGGAGTATAGCACAACCCCCGAGTGATATAAATCTAGACATACCTGTCAAAACGAACTATCATAAATTGATCCAAAAATTTTTGATCAACGGAACAAGTTACCCTAGGGATAACAGCGCAATCCTATTCAAGAGTTCATATCGACAATAGGGTTTACGACCTCGATGTTGGATCAGGACATCCCAATGGTGCAGCAGCTATTAAAGGTTCGTTTGTTCAACGATTAAAGTCCTACGTGATCTGAGTTCAGACCGGAGTAATCCAGGTCGGTTTCTATCTATTAACCAGTCTCTCCCAGTACGAAAGGACAAGAGAGACAAGGCCCACTTCGACGAAGCGCCTTAGGACTAATATATGACATAATCTTAATATAACCAGTTCAACTACACTATTCAACCCGAGAACAGGGTTTGTTAGGGTGGCAGAGCCCGGTAATTGCATAAAACTTAAACTTTTACCCCCAGAGGTTCAACTCCTCTCCCTAATAACATGTTTATAATTAATATTCTCTCACTAATAATCCCCATTCTTCTAGCCGTAGCCTTCCTAACTCTAGTAGAACGAAAAGTACTAGGTTACATACAACTCCGAAAAGGACCCAACATTGTAGGACCATACGGACTTCTCCAACCCATCGCGGATGCCATAAAACTTTTTACCAAGGAACCTTTACGACCATCAACTTCCTCCACATCAATATTCATCATAGCCCCTATTCTAGCCCTATCCCTAGCCCTAACCATATGGGCCCCACTACCTATACCGTACCCTCTCATCAATATAAACCTAGGAGTACTATTTATACTAGCAATATCAAGCCTAGCCGTCTATTCAATTCTATGATCCGGATGAGCATCGAATTCAAAATACGCTCTCATCGGAGCCCTACGAGCTGTGGCTCAAACCATCTCCTACGAAGTAACCCTAGCCATCATTCTCTTGTCCGTACTACTAATAAACGGATCATTCTCTTTAACCACACTAATTACTACTCAAGAACATCTCTGACTTATTTTCCCCGCATGACCCCTAGCTATGATATGATTTATCTCCACTTTAGCAGAGACCAATCGTGCCCCCTTTGATCTAACCGAGGGAGAATCAGAATTAGTATCAGGCTTCAACGTAGAATATGCAGCAGGCCCATTCGCCCTATTCTTCCTGGCAGAATACGCCAACATTATTATAATAAATATATTCACAACCACTCTATTTCTTGGAGCATACCACAACCCTTGCATGCCTGAACTATATACCATCAACTTCACACTAAAAACTCTAGCGCTGACAACCTTATTCCTATGAATCCGGGCATCATACCCACGATTTCGTTATGACCAACTCATACACCTCTTATGAAAAAATTTTCTACCTTTAACACTAGCTCTATGCATATGACACATGGCTCTGCCCATCATCACAGCAAGTGTTCCTCCACAAACCTAAGAAATATGTCTGATTAAAAGAGTTACTTTGATAGAGTAAATAATAGAGGTTCGAGTCCTCTTATTTCTAGGACAATAGGAATCGAACCTAATCTTAAGAATTCAAAGATCTTCGTGCTACCCAGCAATACACCATATCCTACAGTAAGGTCAGCTAAA
>SH21
CACCTCTAGCATTACTAGTATTAGAGGCACTGCCTGCCCAGTGACACGAGTTAAACGGCCGCGGTATTCTGACCGTGCAAAGGTAGCATAATCATTTGTTCTATAAATAAGGACTTGTATGAATGGCCACACGAGGGTTCTACTGTCTCTTACTTCCAATCGGTGAAATTGACCTTCCCGTGAAGAGGCGGGAATATAACAATAAGACGAGAAGACCCTATGGAGCTTTAATTAACTAACCCAATAGAATTTATTCAATTAACCAATATGGGACAAAGTAATTCTACAGTGGGACAGCAATTTAGGTTGGGGCGACCTCG---------------------------------------------------------------------------------------------------------------------------------------------------------------------------------------------------------------------------------------------------------------------------------------------------------------------------------------------------------------------------------------------------------------------------------------------------------------------------------------------------------------------------------------------------------------------------------------------------------------------------------------------------ACCCATCGCGGATGCCATAAAACTTTTTACCAAGGAACCTTTACGACCATCAACTTCCTCCACATCAATATTCATCATAGCCCCTATTCTAGCCCTATCCCTAGCCCTAACCATATGGGCCCCACTACCTATACCATACCCTCTCATCAATATAAACCTAGGAGTACTATTTATACTAGCAATATCAAGCCTAGCCGTCTATTCAATTCTATGATCCGGATGAGCATCGAATTCAAAATACGCTCTCATCGGAGCCCTACGAGCTGTGGCTCAAACCATCTCCTACGAAGTAACCCTAGCCATCATTCTCTTGTCCGTACTACTAAT------------------------------------------------------------------------------------------------------------------------------------------------------------------------------------------------------------------------------------------------------------------------------------------------------------------------------------------------------------------------------------------------------------------------------------------------------------------------------------------------------------------------------------------------------------------------------------------------------------------------------------------------------------------------
>SH22
CACCTCTAGCATTACTAGTATTAGAGGCACTGCCTGCCCAGTGACACGAGTTAAACGGCCGCGGTATTCTGACCGTGCAAAGGTAGCATAATCATTTGTTCTATAAATAAGGACTTGTATGAATGGCCACACGAGGGTTCTACTGTCTCTTACTTCCAATCGGTGAAATTGACCTTCCCGTGAAGAGGCGGGAATATAACAATAAGACGAGAAGACCCTATGGAGCTTTAATTAACTAACCCAATAGAATTTATTCAATTAACCAATATGGGACAAAGTAATTCTACAGTGGGACAGCAATTTAGGTTGGGGCGACCTCGGAGTATAGCACAACCCCCGAGTGATATAAATCTAGACATACCTGTCAAAACGAACTATCATAAATTGATCCAAAAATTTTTGATCAACGGAACAAGTTACCCTAGGGATAACAGCGCAATCCTATTCAAGAGTTCATATCGACAATAGGGTTTACGACCTCGATGTTGGATCAGGACATCCCAATGGTGCAGCAGCTATTAAAGGTTCGTTTGTTCAACGATTAAAGTCCTACGTGATCTGAGTTCAGACCGGAGTAATCCAGGTCGGTTTCTATCTATTAACCAATCTCTCCCAGTACGAAAGGACAAGAGAGACAAGGCCCACTTCGACGAAGCGCCTTAGGACTAATATATGACATAATCTTAATATAACCAGTTCAACTACACTATTCAACCCGAGAACAGGGTTTGTTAGGGTGGCAGAGCCCGGTAATTGCATAAAACTTAAACTTTTACCCCCAGAGGTTCAACTCCTCTCCCTAATAACATGTTTATAATTAATATTCTCTCACTAATAATCCCCATTCTTCTAGCCGTAGCCTTCCTAACTCTAGTAGAACGAAAAGTACTAGGTCACATACAACTCCGAAAAGGACCCAACATTGTAGGACCATACGGACTTCTCCAACCCATCGCGGATGCCATAAAACTTTTTACCAAGGAACCTTTACGACCATCAACTTCCTCCACATCAATATTCATCATAGCCCCTATTCTAGCCCTATCCCTAGCCCTAACCATATGGGCCCCACTACCTATACCGTACCCTCTCATCAATATAAACCTAGGAGTACTATTTATACTAGCAATATCAAGCCTAGCCGTCTATTCAATTCTATGATCCGGATGAGCATCGAATTCAAAATACGCTCTCATCGGAGCCCTACGAGCTGTGGCTCAAACCATCTCCTACGAAGTAACCCTAGCCATCATTCTCTTGTCCGTACTACTAATAAACGGATCATTCTCTTTAACCACACTAATTACTACTCAAGAACATCTCTGACTTATTTTCCCCGCATGACCCCTAGCTATGATATGATTTATCTCCACTTTAGCAGAGACCAATCGTGCCCCCTTTGATCTAACCGAGGGAGAATCAGAATTAGTATCAGGCTTCAACGTAGAATATGCAGCAGGCCCATTCGCCCTATTCTTCCTGGCAGAATACGCCAACATTATTATAATAAATATATTCACAACCACTCTATTTCTTGGAGCATACCACAACCCTTGCATGCCTGAACTATATACCATCAACTTCACACTAAAAACTCTAGCGCTGACAACCTTATTCCTATGAATTCGGGCATCATACCCACGATTTCGTTATGACCAACTCATACACCTCTTATGAAAAAATTTTCTACCTTTAACACTAGCTCTATGCATATGACACATGGCTCTGCCCATCATCACAGCAAGTGTTCCTCCACAAACCTAAGAAATATGTCTGATTAAAAGAGTTACTTTGATAGAGTAAATAATAGAGGTTCGAGTCCTCTTATTTCTAGGACAATAGGAATCGAACCTAATCTTAAGAATTCAAAGATCTTCGTGCTACCCAGCAATACACCATATCCTACAGTAAGGTCAGCTAAA
>SH24
CACCTCTAGCATTACTAGTATTAGAGGCACTGCCTGCCCAGTGACACGAGTTAAACGGCCGCGGTATTCTGACCGTGCAAAGGTAGCATAATCATTTGTTCTATAAATAAGGACTTGTATGAATGGCCACACGAGGGTTCTACTGTCTCTTACTTCCAATCGGTGAAATTGACCTTCCCGTGAAGAGGCGGGAATATAACAATAAGACGAGAAGACCCTATGGAGCTTTAATTAACTAACCCAATAGAATTTATTCAATTAACCAATATGGGACAAAGTAATTCTACAGTGGGACAGCAATTTAGGTTGGGGCGACCTCGGAGTATAGCACAACCCCCGAGTGATATAAATCTAGACATACCTGTCAAAACGAACTATCATAAATTGATCCAAAAATTTTTGATCAACGGAACAAGTTACCCTAGGGATAACAGCGCAATCCTATTCAAGAGTTCATATCGACAATAGGGTTTACGACCTCGATGTTGGATCAGGACATCCCAATGGTGCAGCAGCTATTAAAGGTTCGTTTGTTCAACGATTAAAGTCCTACGTGATCTGAGTTCAGACCGGAGTAATCCAGGTCGGTTTCTATCTATTAACCAGTCTCTCCCAGTACGAAAGGACAAGAGAGACAAGGCCCACTTC---------------------------------------------------------------------------------------------------------------------------------------------ACTCCTCTCCCTAATAACATGTTTATAATTAATATTCTCTCACTAATAATCCCCATTCTTCTAGCCGTAGCCTTCCTAACTCTAGTAGAACGAAAAGTACTAGGTTACATACAACTCCGAAAAGGACCCAACATTGTAGGACCATACGGACTTCTCCAACCCATCGCGGATGCCATAAAACTTTTTACCAAGGAACCTTTACGACCATCAACTTCCTCCACATCAATATTCATCATAGCCCCTATTCTAGCCCTATCCCTAGCCCTAACCATATGGGCCCCACTACCTATACCGTACCCTCTCATCAATATAAACCTAGGAGTACTATTTATACTAGCAATATCAAGCCTAGCCGTCTATTCAATTCTATGATCCGGATGAGCATCGAATTCAAAATACGCTCTCATCGGAGCCCTACGAGCTGTGGCTCAAACCATCTCCTACGAAGTAACCCTAGCCATCATTCTCTTGTCCGTACTACTAATAAACGGATCATTCTCTTTAACCACACTAATTACTACTCAAGAACATCTCTGACTTATTTTCCCCGCATGACCCCTAGCTATGATATGATTTATCTCCACTTTAGCAGAGACCAATCGTGCCCCCTTTGATCTAACCGAGGGAGAATCAGAATTAGTATCAGGCTTCAACGTAGAATATGCAGCAGGCCCATTCGCCCTATTCTTCCTGGCAGAATACGCCAACATTATTATAATAAATATATTCACAACCACTCTATTTCTTGGAGCATACCACAACCCTTGCATGCCTGAACTATATACCATCAACTTCACACTAAAAACTCTAGCGCTGACAACCTTATTCCTATGAATTCGGGCATCATACCCACGATTTCGTTATGACCAACTCATACACCTCTTATGAAAAAATTTTCTACCTTTAACACTAGCTCTATGCATATGACACATGGCTCTGCCCATCATCACAGCAAGTGTTCCTCCACAAACCTAAGAAATATGTCTGATTAAAAGAGTTACTTTGATAGAGTAAATAATAGAGGTTCGAGTCCTCTTATTTCTAGGACAATAGGAATCGAACCTAATCTTAAGAATTCAAAGATCTTCGTGCTACCCAGCAATACACCATATCCTACAGTAAGGTCAGCTAAA
>ATL01 - EU728473 - STu25
CACCTCTAGCATTACTAGTATTAGAGGCACTGCCTGCCCAGTGACACGAGTTAAACGGCCGCGGTATTCTGACCGTGCAAAGGTAGCATAATCATTTGTTCTATAAATAAGGACTTGTATGAATGGCCACACGAGGGTTCTACTGTCTCTTACTTCCAATCGGTGAAATTGACCTTCCCGTGAAGAGGCGGGAATATAACAATAAGACGAGAAGACCCTATGGAGCTTTAATTAACTAACCCAATAGAATTTATTCAATTAACCAATATGGGACAAAGTAATTCTACAGTGGGACAGCAATTTAGGTTGGGGCGACCTCGGAGTATAGCACAACCCCCGAGTGATATAAATCTAGACATACCTGTCAAAACGAACTATCATAAATTGATCCAAAAATTTTTGATCAACGGAACAAGTTACCCTAGGGATAACAGCGCAATCCTATTCAAGAGTTCATATCGACAATAGGGTTTACGACCTCGATGTTGGATCAGGACATCCCAATGGTGCAGCAGCTATTAAAGGTTCGTTTGTTCAACGATTAAAGTCCTACGTGATCTGAGTTCAGACCGGAGTAATCCAGGTCGGTTTCTATCTATTAACCAGTCTCTCCCAGTACGAAAGGACAAGAGAGACAAGGCCCACTTCGACGAAGCGCCTTAGGACTAATATATGACATAATCTTAATATAACCAGTTCAACTACACTATTCAACCCGAGAACAGGGTTTGTTAGGGTGGCAGAGCCCGGTAATTGCATAAAACTTAAACTTTTACCCCCAGAGGTTCAACTCCTCTCCCTAATAACATGTTTATAATTAATATTCTCTCACTAATAATCCCCATTCTTCTAGCCGTAGCCTTCCTAACTCTAGTAGAACGAAAAGTACTAGGTTACATACAACTCCGAAAAGGACCCAACATTGTAGGACCATACGGACTTCTCCAACCCATCGCGGATGCCATAAAACTTTTTACCAAGGAACCTTTACGACCATCAACTTCCTCCACATCAATATTCATCATAGCCCCTATTCTAGCCCTATCCCTAGCCCTAACCATATGGGCCCCACTACCTATACCGTACCCTCTCATCAATATAAACCTAGGAGTACTATTTATACTAGCAATATCAAGCCTAGCCGTCTATTCAATTCTATGATCCGGATGAGCATCGAATTCAAAATACGCTCTCATCGGAGCCCTACGAGCTGTGGCTCAAACCATCTCCTACGAAGTAACCCTAGCCATCATTCTCTTGTCCGTACTACTAATAAACGGATCATTCTCTTTAACCACACTAATTACTACTCAAGAACATCTCTGACTTATTTTCCCCGCATGACCCCTAGCTATGATATGATTTATCTCCACTTTAGCAGAGACCAATCGTGCCCCCTTTGATCTAACCGAGGGAGAATCAGAATTAGTATCAGGCTTCAACGTAGAATATGCAGCAGGCCCATTCGCCCTATTCTTCCTGGCAGAATACGCCAACATTATTATAATAAATATATTCACAACCACTCTATTTCTTGGAGCATACCACAACCCTTGCATGCCTGAACTATATACCATCAACTTCACACTAAAAACTCTAGCGCTGACAACCTTATTCCTATGAATTCGGGCATCATACCCACGATTTCGTTATGACCAACTCATACACCTCTTATGAAAAAATTTTCTACCTTTAACACTAGCTCTATGCATATGACACATGGCTCTGCCCATCATCACAGCAAGTGTTCCTCCACAAACCTAAGAAATATGTCTGATTAAAAGAGTTACTTTGATAGAGTAAATAATAGAGGTTCGAGTCCTCTTATTTCTAGGACAATAGGAATCGAACCTAATCTTAAGAATTCAAAGATCTTCGTGCTACCCAGCAATACACCATATCCTACAGTAAGGTCAGCTAAA
>ATL02 - EU728474 - STu26
CACCTCTAGCATTACTAGTATTAGAGGCACTGCCTGCCCAGTGACACGAGTTAAACGGCCGCGGTATTCTGACCGTGCAAAGGTAGCATAATCATTTGTTCTATAAATAAGGACTTGTATGAATGGCCACACGAGGGTTCTACTGTCTCTTACTTCCAATCGGTGAAATTGACCTTCCCGTGAAGAGGCGGGAATATAACAATAAGACGAGAAGACCCTATGGAGCTTTAATTAACTAACCCAATAGAATTTATTCAATTAACCAATATGGGACAAAGTAATTCTACAGTGGGACAGCAATTTAGGTTGGGGCGACCTCGGAGTATAGCACAACCCCCGAGTGATATAAATCTAGACATACCTGTCAAAACGAACTATCATAAATTGATCCAAAAATTTTTGATCAACGGAACAAGTTACCCTAGGGATAACAGCGCAATCCTATTCAAGAGTTCATATCGACAATAGGGTTTACGACCTCGATGTTGGATCAGGACATCCCAATGGTGCAGCAGCTATTAAAGGTTCGTTTGTTCAACGATTAAAGTCCTACGTGATCTGAGTTCAGACCGGAGTAATCCAGGTCGGTTTCTATCTATTAACCAGTCTCTCCCAGTACGAAAGGACAAGAGAGACAAGGCCCACTTCGACGAAGCGCCTTAGGACTAATATATGACATAATCTTAATATAACCAGTTCAACTACACTATTTAACCCGAGAACAGGGTTTGTTAGGGTGGCAGAGCCCGGTAATTGCATAAAACTTAAACTTTTACCCCCAGAGGTTCAACTCCTCTCCCTAATATCATGTTTATAATTAATATTCTCTCACTAATAATCCCCATTCTTCTAGCCGTAGCCTTCCTAACTCTAGTAGAACGAAAAGTACTAGGTTACATACAACTCCGAAAAGGACCCAACATTGTAGGACCATACGGACTTCTCCAACCCATCGCGGATGCCATAAAACTTTTTACCAAGGAACCTTTACGACCATCAACTTCCTCCACATCAATATTCATCATAGCCCCTATTCTAGCCCTATCCCTAGCCCTAACCATATGGGCCCCACTACCTATACCATACCCTCTCATCAATATAAACCTAGGAGTACTATTTATACTAGCAATATCAAGCCTAGCCGTCTATTCAATTCTATGATCCGGATGAGCATCGAATTCAAAATACGCTCTCATCGGAGCCCTACGAGCTGTGGCTCAAACCATCTCCTACGAAGTAACCCTAGCCATCATTCTCTTGTCCGTACTACTAATAAACGGATCATTCTCTTTAACCACACTAATTACTACTCAAGAACATCTCTGACTTATTTTCCCCGCATGACCCCTAGCTATGATATGATTTATCTCCACTTTAGCAGAGACCAATCGTGCCCCCTTTGATCTAACCGAGGGAGAATCAGAATTAGTATCAGGCTTCAACGTAGAATATGCAGCAGGCCCATTCGCCCTATTCTTCCTGGCAGAATACGCCAACATTATTATAATAAATATATTCACAACCACTCTATTTCTTGGAGCATACCACAACCCTTGCATGCCTGAACTATATACCATCAACTTCACACTAAAAACTCTAGCGCTGACAACCTTATTCCTATGAATTCGGGCATCATACCCACGATTTCGTTATGACCAACTCATACACCTCTTATGAAAAAATTTTCTACCTTTAACACTAGCTCTATGCATATGACACATGGCTCTGCCCATCATCACAGCAAGTGTTCCTCCACAAACCTAAGAAATATGTCTGATTAAAAGAGTTACTTTGATAGAGTAAATAATAGAGGTTCGAGTCCTCTTATTTCTAGGACAATAGGAATCGAACCTAATCTTAAGAATTCAAAGATCTTCGTGCTACCCAGCAATACACCATATCCTACAGTAAGGTCAGCTAAA
>ATL03 - EU728475 - STu27
CACCTCTAGCATTACTAGTATTAGAGGCACTGCCTGCCCAGTGACACGAGTTAAACGGCCGCGGTATTCTGACCGTGCAAAGGTAGCATAATCATTTGTTCTATAAATAAGGACTTGTATGAATGGCCACACGAGGGTTCTACTGTCTCTTACTTCCAATCGGTGAAATTGACCTTCCCGTGAAGAGGCGGGAATATAACAATAAGACGAGAAGACCCTATGGAGCTTTAATTAACTAACCCAATAGAATTTATTCAATTAACCAATATGGGACAAAGTAATTCTACAGTGGGACAGCAATTTAGGTTGGGGCGACCTCGGAGTATAGCACAACCCCCGAGTGATATAAATCTAGACATACCTGTCAAAACGAACTATCATAAATTGATCCAAAAATTTTTGATCAACGGAACAAGTTACCCTAGGGATAACAGCGCAATCCTATTCAAGAGTTCATATCGACAATAGGGTTTACGACCTCGATGTTGGATCAGGACATCCCAATGGTGCAGCAGCTATTAAAGGTTCGTTTGTTCAACGATTAAAGTCCTACGTGATCTGAGTTCAGACCGGAGTAATCCAGGTCGGTTTCTATCTATTAACCAGTCTCTCCCAGTACGAAAGGACAAGAGAGACAAGGCCCACTTCGACGAAGCGCCTTAGGACTAATATATGACATAATCTTAATATAACCAGTTCAACTACACTATTCAACCCGAGAACAGGGTTTGTTAGGGTGGCAGAGCCCGGTAATTGCATAAAACTTAAACTTTTACCCCCAGAGGTTCAACTCCTCTCCCTAATAACATGTTTATAATTAATATTCTCTCACTAATAATCCCCATTCTTCTAGCCGTAGCCTTCCTAACTCTAGTAGAACGAAAAGTACTAGGTTACATACAACTCCGAAAAGGACCCAACATTGTAGGACCATACGGACTTCTCCAACCCATCGCGGATGCCATAAAACTTTTTACCAAGGAACCTTTACGACCATCAACTTCCTCCACATCAATATTCATCATAGCCCCTATTCTAGCCCTATCCCTAGCCCTAACCATATGGGCCCCACTACCTATACCGTACCCTCTCATCAATATAAACCTAGGAGTACTATTTATACTAGCAATATCAAGCCTAGCCGTCTATTCAATTCTATGATCCGGATGAGCATCGAATTCAAAATACGCTCTCATCGGAGCCCTACGAGCTGTGGCTCAAACCATCTCCTACGAAGTAACCCTAGCCATCATTCTCTTGTCCGTACTACTAATAAACGGATCATTCTCTTTAACCACACTAATTACTACTCAAGAACATCTCTGACTTATTTTCCCCGCATGACCCCTAGCTATGATATGATTTATCTCCACTTTAGCAGAGACCAATCGTGCCCCCTTTGATCTAACCGAGGGAGAATCAGAATTAGTATCAGGCTTCAACGTAGAATATGCAGCAGGCCCATTCGCCCTATTCTTCCTGGCAGAATACGCCAACATTATTATAATAAATATATTCACAACCACTCTATTTCTTGGAGCATACCACAACCCTTGCATGCCTGAACTATATACCATCAACTTCACACTAAAAACTCTAGCGCTGACAACCTTATTCCTATGAATTCGGGCATCATACCCACGATTTCGTTATGACCAACTCATACACCTCTTATGAAAAAATTTTCTACCTTTAACACTAGCTCTATGCATATGACACATGGCTCTGCCCATCATCACAGCAAGTGTTCCTCCACAAACCTAAGAAATATGTCTGATTAAAAGAGTTACTTTGATAGAGTAAATAATAGAGGTTCGAGTCCTCTTATTTCTAGGACAATAGGAATCGAACCTAATCTTAAGAATTCAAAGATCTTCGTGCTACCCAGCAATACACCATATCCTACAGTAAGGTCAGCTAAA
>ATL04 - EU728476 - SLa28
CACCTCTAGCATTACTAGTATTAGAGGCACTGCCTGCCCAGTGACACGAGTTAAACGGCCGCGGTATTCTGACCGTGCAAAGGTAGCATAATCATTTGTTCTATAAATAAGGACTTGTATGAATGGCCACACGAGGGTTCTACTGTCTCTTACTTCCAATCGGTGAAATTGACCTTCCCGTGAAGAGGCGGGAATATAACAATAAGACGAGAAGACCCTATGGAGCTTTAATTAACTAACCCAATAGAATTTATTCAATTAACCAATATGGGACAAAGTAATTCTACAGTGGGACAGCAATTTAGGTTGGGGCGACCTCGGAGTATAGCACAACCCCCGAGTGATATAAATCTAGACATACCTGTCAAAACGAACTATCATAAATTGATCCAAAAATTTTTGATCAACGGAACAAGTTACCCTAGGGATAACAGCGCAATCCTATTCAAGAGTTCATATCGACAATAGGGTTTACGACCTCGATGTTGGATCAGGACATCCCAATGGTGCAGCAGCTATTAAAGGTTCGTTTGTTCAACGATTAAAGTCCTACGTGATCTGAGTTCAGACCGGAGTAATCCAGGTCGGTTTCTATCTATTAACCAGTCTCTCCCAGTACGAAAGGACAAGAGAGACAAGGCCCACTTCGACGAAGCGCCTTAGGACTAATATATGACATAATCTTAATATAACCAGTTCAACTACACTATTCAACCCGAGAACAGGGTTTGTTAGGGTGGCAGAGCCCGGTAATTGCATAAAACTTAAACTTTTACCCCCAGAGGTTCAACTCCTCTCCCTAATAACATGTTTATAATTAATATTCTCTCACTAATAATCCCCATTCTTCTAGCCGTAGCCTTCCTAACTCTAGTAGAACGAAAAGTACTAGGTTACATACAACTCCGAAAAGGACCCAACATTGTAGGACCATACGGACTCCTCCAACCCATCGCGGATGCCATAAAACTTTTTACCAAGGAACCTTTACGACCATCAACTTCCTCCACATCAATATTCATCATAGCCCCTATTCTAGCCCTATCCCTAGCCCTAACCATATGGGCCCCACTACCTATACCGTACCCTCTCATCAATATAAACCTAGGAGTACTATTTATACTAGCAATATCAAGCCTAGCCGTCTATTCAATTCTATGATCCGGATGAGCATCGAATTCAAAATACGCTCTCATCGGAGCCCTACGAGCTGTGGCTCAAACCATCTCCTACGAAGTAACCCTAGCCATCATTCTCTTGTCCGTACTACTAATAAACGGATCATTCTCTTTAACCACACTAATTACTACTCAAGAACATCTCTGACTTATTTTCCCCGCATGACCCCTAGCTATGATATGATTTATCTCCACTTTAGCAGAGACCAATCGTGCCCCCTTTGATCTAACCGAGGGAGAATCAGAATTAGTATCAGGCTTCAACGTAGAATATGCAGCAGGCCCATTCGCCCTATTCTTCCTGGCAGAATACGCCAACATTATTATAATAAATATATTCACAACCACTCTATTTCTTGGAGCATACCACAACCCTTGCATGCCTGAACTATATACCATCAACTTCACACTAAAAACTCTAGCGCTGACAACCTTATTCCTATGAATTCGGGCATCATACCCACGATTTCGTTATGACCAACTCATACACCTCTTATGAAAAAATTTTCTACCTTTAACACTAGCTCTATGCATATGACACATGGCTCTGCCCATCATCACAGCAAGTGTTCCTCCACAAACCTAAGAAATATGTCTGATTAAAAGAGTTACTTTGATAGAGTAAATAATAGAGGTTCGAATCCTCTTATTTCTAGGACAATAGGAATCGAACCTAATCTTAAGAATTCAAAGATCTTCGTGCTACCCAGCAATACACCATATCCTATAGTAAGGTCAGCTAAA
>ATL05 - EU728477 - SLa29
CACCTCTAGCATTACTAGTATTAGAGGCACTGCCTGCCCAGTGACACGAGTTAAACGGCCGCGGTATTCTGACCGTGCAAAGGTAGCATAATCATTTGTTCTATAAATAAGGACTTGTATGAATGGCCACACGAGGGTTCTACTGTCTCTTACTTCCAATCGGTGAAATTGACCTTCCCGTGAAGAGGCGGGAATATAACAATAAGACGAGAAGACCCTATGGAGCTTTAATTAACTAACCCAATAGAATTTATTCAATTAACCAATATGGGACAAAGTAATTCTACAGTGGGACAGCAATTTAGGTTGGGGCGACCTCGGAGTATAGCACAACCCCCGAGTGATATAAATCTAGACATACCTGTCAAAACGAACTATCATAAATTGATCCAAAAATTTTTGATCAACGGAACAAGTTACCCTAGGGATAACAGCGCAATCCTATTCAAGAGTTCATATCGACAATAGGGTTTACGACCTCGATGTTGGATCAGGACATCCCAATGGTGCAGCAGCTATTAAAGGTTCGTTTGTTCAACGATTAAAGTCCTACGTGATCTGAGTTCAGACCGGAGTAATCCAGGTCGGTTTCTATCTATTAACCAGTCTCTCCCAGTACGAAAGGACAAGAGAGACAAGGCCCACTTCGACGAAGCGCCTTAGGACTAATATATGACATAATCTTAATATAACCAGTTCAACTACACTATTTAACCCGAGAACAGGGTTTGTTAGGGTGGCAGAGCCCGGTAATTGCATAAAACTTAAACTTTTACCCCCAGAGGTTCAACTCCTCTCCCTAATATCATGTTTATAATTAATATTCTCTCACTAATAATCCCCATTCTTCTAGCCGTAGCCTTCCTAACTCTAGTAGAACGAAAAGTACTAGGTTACATACAACTCCGAAAAGGACCCAACATTGTAGGACCATACGGACTTCTCCAACCCATCGCGGATGCCATAAAACTTTTTACCAAGGAACCTTTACGACCATCAACTTCCTCCACATCAATATTCATCATAGCCCCTATTCTAGCCCTATCCCTAGCCCTAACCATATGGGCCCCACTACCTATACCATACCCTCTCATCAATATAAACCTAGGAGTACTATTTATACTAGCAATATCAAGCCTAGCCGTCTATTCAATTCTATGATCCGGATGAGCATCGAATTCAAAATACGCTCTCATCGGAGCCCTACGAGCTGTGGCTCAAACCATCTCCTACGAAGTAACCCTAGCCATCATTCTCTTGTCCGTACTACTAATAAACGGATCATTCTCTTTAACCACACTAATTACTACTCAAGAACATCTCTGACTTATTTTCCCCGCATGACCCCTAGCTATGATATGATTTATCTCCACTTTAGCAGAGACCAATCGTGCCCCCTTTGATCTAACCGAGGGAGAATCAGAATTAGTATCAGGCTTCAACGTAGAATATGCAGCAGGCCCATTCGCCCTATTCTTCCTGGCAGAATACGCCAACATTATTATAATAAATATATTCACAACCACTCTATTTCTTGGAGCATACCACAACCCTTGCATGCCTGAACTATATACCATCAACTTCACACTAAAAACTCTAGCGCTGACAACCTTATTCCTATGAATTCGGGCATCATACCCACGATTTCGTTATGACCAACTCATACACCTCTTATGAAAAAATTTTCTACCTTTAACACTAGCTCTATGCATATGACACATGGCTCTGCCCATCATCACAGCAAGTGTTCCTCCACAAACCTAAGAAATATGTCTGATTAAAAGAGTTACTTTGATAGAGTAAATAATAGAGGTTCGAGTCCTCTTATTTCTAGGACAATAGGAATCGAACCTAATCTTAAGAATTCAAAGATCTTCGTGCTACCCAGCAATACACCATATCCTACAGTAAGGTCAGCTAAA
>ATL06 - EU728478 - Thule
CACCTCTAGCATTACTAGTATTAGAGGCACTGCCTGCCCAGTGACACGAGTTAAACGGCCGCGGTATTCTGACCGTGCAAAGGTAGCATAATCATTTGTTCTATAAATAAGGACTTGTATGAATGGCCACACGAGGGTTCTACTGTCTCTTACTTCCAATCGGTGAAATTGACCTTCCCGTGAAGAGGCGGGAATATAACAATAAGACGAGAAGACCCTATGGAGCTTTAATTAACTAACCCAATAGAATTTATTCAATTAACCAATATGGGACAAAGTAATTCTACAGTGGGACAGCAATTTAGGTTGGGGCGACCTCGGAGTATAGCACAACCCCCGAGTGATATAAATCTAGACATACCTGTCAAAACGAACTATCATAAATTGATCCAAAAATTTTTGATCAACGGAACAAGTTACCCTAGGGATAACAGCGCAATCCTATTCAAGAGTTCATATCGACAATAGGGTTTACGACCTCGATGTTGGATCAGGACATCCCAATGGTGCAGCAGCTATTAAAGGTTCGTTTGTTCAACGATTAAAGTCCTACGTGATCTGAGTTCAGACCGGAGTAATCCAGGTCGGTTTCTATCTATTAACCAGTCTCTCCCAGTACGAAAGGACAAGAGAGACAAGGCCCACTTCGACGAAGCGCCTTAGGACTAATATATGACATAATCTTAATATAACCAGTTCAACTACACTATTCAACCCGAGAACAGGGTTTGTTAGGGTGGCAGAGCCCGGTAATTGCATAAAACTTAAACTTTTACCCCCAGAGGTTCAACTCCTCTCCCTAATAACATGTTTATAATTAATATTCTCTCACTAATAATCCCCATTCTTCTAGCCGTAGCCTTCCTAACTCTAGTAGAACGAAAAGTACTAGGTTACATACAACTCCGAAAAGGACCCAACATTGTAGGACCATACGGACTTCTCCAACCCATCGCGGATGCCATAAAACTTTTTACCAAGGAACCTTTACGACCATCAACTTCCTCCACATCAATATTCATCATAGCCCCTATTCTGGCCCTATCCCTAGCCCTAACCATATGGGCCCCACTACCTATACCGTACCCTCTCATCAATATAAACCTAGGAGTACTATTTATACTAGCAATATCAAGCCTAGCCGTCTATTCAATTCTATGATCCGGATGAGCATCGAATTCAAAATACGCTCTCATCGGAGCCCTACGAGCTGTGGCTCAAACCATCTCCTACGAAGTAACCCTAGCCATCATTCTCTTGTCCGTACTACTAATAAACGGATCATTCTCTTTAACCACACTAATTACTACTCAAGAACATCTCTGACTTATTTTCCCCGCATGACCCCTAGCTATGATATGATTTATCTCCACTTTAGCAGAGACCAATCGTGCCCCCTTTGATCTAACCGAAGGAGAATCAGAATTAGTATCAGGCTTCAACGTAGAATATGCAGCAGGCCCATTCGCCCTATTCTTCCTGGCAGAATACGCCAACATTATTATAATAAATATATTCACAACCACTCTATTTCTTGGAGCATACCACAATCCTTGCATGCCTGAACTATATACCATCAACTTCACACTAAAAACTCTAGCACTGACAACCTTATTCCTATGAATTCGGGCATCATACCCACGATTTCGTTATGACCAACTCATACACCTCTTATGAAAAAACTTTCTACCTTTAACACTAGCTCTATGCATATGACACATGGCTCTGCCCATCATCACAGCAAGTGTTCCTCCACAAACCTAAGAAATATGTCTGATTAAAAGAGTTACTTTGATAGAGTAAATAATAGAGGTTCGAGTCCTCTTATTTCTAGGACAATAGGAATCGAACCTAATCTTAAGAATTCAAAGATCTTCGTGCTACCCAGCAATACACCATATCCTACAGTAAGGTCAGCTAAA
>ATL07 - EU728479 - Thule
CACCTCTAGCATTACTAGTATTAGAGGCACTGCCTGCCCAGTGACACGAGTTAAACGGCCGCGGTATTCTGACCGTGCAAAGGTAGCATAATCATTTGTTCTATAAATAAGGACTTGTATGAATGGCCACACGAGGGTTCTACTGTCTCTTACTTCCAATCGGTGAAATTGACCTTCCCGTGAAGAGGCGGGAATATAACAATAAGACGAGAAGACCCTATGGAGCTTTAATTAACTAACCCAATAGAATTTATTCAATTAACCAATATGGGACAAAGTAATTCTACAGTGGGACAGCAATTTAGGTTGGGGCGACCTCGGAGTATAGCACAACCCCCGAGTGATATAAATCTAGACATACCTGTCAAAACGAACTATCATAAATTGATCCAAAAATTTTTGATCAACGGAACAAGTTACCCTAGGGATAACAGCGCAATCCTATTCAAGAGTTCATATCGACAATAGGGTTTACGACCTCGATGTTGGATCAGGACATCCCAATGGTGCAGCAGCTATTAAAGGTTCGTTTGTTCAACGATTAAAGTCCTACGTGATCTGAGTTCAGACCGGAGTAATCCAGGTCGGTTTCTATCTATTAACCAGTCTCTCCCAGTACGAAAGGACAAGAGAGACAAGGCCCACTTCGACGAAGCGCCTTAGGACTAATATATGACATAATCTTAATATAACCAGTTCAACTACACTATTCAACCCGAGAACAGGGTTTGTTAGGGTGGCAGAGCCCGGTAATTGCATAAAACTTAAACTTTTACCCCCAGAGGTTCAACTCCTCTCCCTAATAACATGTTTATAATTAATATTCTCTCACTAATAATCCCCATTCTTCTAGCCGTAGCCTTCCTAACTCTAGTAGAACGAAAAGTACTAGGTTACATACAACTCCGAAAAGGACCCAACATTGTAGGACCATACGGACTTCTCCAACCCATCGCGGATGCCATAAAACTTTTTACCAAGGAACCTTTACGACCATCAACTTCCTCCACATCAATATTCATCATAGCCCCTATTCTGGCCCTATCCCTAGCCCTAACCATATGGGCCCCACTACCTATACCGTACCCTCTCATCAATATAAACCTAGGAGTACTATTTATACTAGCAATATCAAGCCTAGCCGTCTATTCAATTCTATGATCCGGATGAGCATCGAATTCAAAATACGCTCTCATCGGAGCCCTACGAGCTGTGGCTCAAACCATCTCCTACGAAGTAACCCTAGCCATCATTCTCTTGTCCGTACTACTAATAAACGGATCATTCTCTTTAACCACACTAATTACTACTCAAGAACATCTCTGACTTATTTTCCCCGCATGACCCCTAGCTATGATATGATTTATCTCCACTTTAGCAGAGACCAATCGTGCCCCCTTTGATCTAACCGAAGGAGAATCAGAATTAGTATCAGGCTTCAACGTAGAATATGCAGCAGGCCCATTCGCCCTATTCTTCCTGGCAGAATACGCCAACATTATTATAATAAATATATTCACAACCACTCTATTTCTTGGAGCATACCACAATCCTTGCATGCCTGAACTATATACCATCAACTTCACACTAAAAACTCTAGCACTGACAACCTTATTCCTATGAATTCGGGCATCATACCCACGATTTCGTTATGACCAACTCATACACCTCTTATGAAAAAACTTTCTACCTTTAACACTAGCTCTATGCATATGACACATGGCTCTGCCCATCATCACAGCAAGTGTTCCTCCACAAACCTAAGAAATATGTCTGATTAAAAGAGTTACTTTGATAGAGTAAATAATAGAGGTTCGAGTCCTCTTATTTCTAGGACAATAGGAATCGAACCTAATCTTAAGAATTCAAAGATCTTCGTGCTACCCAGCAATACACCATATCCTACAGTAAGGTCAGCTAAA
>ATL08 - EU728480 - Thule
CACCTCTAGCATTACTAGTATTAGAGGCACTGCCTGCCCAGTGACACGAGTTAAACGGCCGCGGTATTCTGACCGTGCAAAGGTAGCATAATCATTTGTTCTATAAATAAGGACTTGTATGAATGGCCACACGAGGGTTCTACTGTCTCTTACTTCCAATCGGTGAAATTGACCTTCCCGTGAAGAGGCGGGAATATAACAATAAGACGAGAAGACCCTATGGAGCTTTAATTAACTAACCCAATAGAATTTATTCAATTAACCAATATGGGACAAAGTAATTCTACAGTGGGACAGCAATTTAGGTTGGGGCGACCTCGGAGTATAGCACAACCCCCGAGTGATATAAATCTAGACATACCTGTCAAAACGAACTATCATAAATTGATCCAAAAATTTTTGATCAACGGAACAAGTTACCCTAGGGATAACAGCGCAATCCTATTCAAGAGTTCATATCGACAATAGGGTTTACGACCTCGATGTTGGATCAGGACATCCCAATGGTGCAGCAGCTATTAAAGGTTCGTTT-TTCAACGATTAAAGTCCTACGTGATCTGAGTTCAGACCGGAGTAATCCAGGTCGGTTTCTATCTATTAACCAGTCTCTCCCAGTACGAAAGGACAAGAGAGACAAGGCCCACTTCGACGAAGCGCCTTAGGACTAATATATGACATAATCTTAATATAACCAGTTCAACTACACTATTCAACCCGAGAACAGGGTTTGTTAGGGTGGCAGAGCCCGGTAATTGCATAAAACTTAAACTTTTACCCCCAGAGGTTCAACTCCTCTCCCTAATAACATGTTTATAATTAATATTCTCTCACTAATAATCCCCATTCTTCTAGCCGTAGCCTTCCTAACTCTAGTAGAACGAAAAGTACTAGGTTACATACAACTCCGAAAAGGACCCAACATTGTAGGACCATACGGACTTCTCCAACCCATCGCGGATGCCATAAAACTTTTTACCAAGGAACCTTTACGACCATCAACTTCCTCCACATCAATATTCATCATAGCCCCTATTCTGGCCCTATCCCTAGCCCTAACCATATGGGCCCCACTACCTATACCGTACCCTCTCATCAATATAAACCTAGGAGTACTATTTATACTAGCAATATCAAGCCTAGCCGTCTATTCAATTCTATGATCCGGATGAGCATCGAATTCAAAATACGCTCTCATCGGAGCCCTACGAGCTGTGGCTCAAACCATCTCCTACGAAGTAACCCTAGCCATCATTCTCTTGTCCGTACTACTAATAAACGGATCATTCTCTTTAACCACACTAATTACTACTCAAGAACATCTCTGACTTATTTTCCCCGCATGACCCCTAGCTATGATATGATTTATCTCCACTTTAGCAGAGACCAATCGTGCCCCCTTTGATCTAACCGAAGGAGAATCAGAATTAGTATCAGGCTTCAACGTAGAATATGCAGCAGGCCCATTCGCCCTATTCTTCCTGGCAGAATACGCCAACATTATTATAATAAATATATTCACAACCACTCTATTTCTTGGAGCATACCACAATCCTTGCATGCCTGAACTATATACCATCAACTTCACACTAAAAACTCTAGCACTGACAACCTTATTCCTATGAATTCGGGCATCATACCCACGATTTCGTTATGACCAACTCATACACCTCTTATGAAAAAACTTTCTACCTTTAACACTAGCTCTATGCATATGACACATGGCTCTGCCCATCATCACAGCAAGTGTTCCTCCACAAACCTAAGAAATATGTCTGATTAAAAGAGTTACTTTGATAGAGTAAATAATAGAGGTTCGAGTCCTCTTATTTCTAGGACAATAGGAATCGAACCTAATCTTAAGAATTCAAAGATCTTCGTGCTACCCAGCAATACACCATATCCTACAGTAAGGTCAGCTAAA
>ATL09 - EU728481 - Thule
CACCTCTAGCATTACTAGTATTAGAGGCACTGCCTGCCCAGTGACACGAGTTAAACGGCCGCGGTATTCTGACCGTGCAAAGGTAGCATAATCATTTGTTCTATAAATAAGGACTTGTATGAATGGCCACACGAGGGTTCTACTGTCTCTTACTTCCAATCGGTGAAATTGACCTTCCCGTGAAGAGGCGGGAATATAACAATAAGACGAGAAGACCCTATGGAGCTTTAATTAACTAACCCAATAGAATTTATTCAATTAACCAATATGGGACAAAGTAATTCTACAGTGGGACAGCAATTTAGGTTGGGGCGACCTCGGAGTATAGCACAACCCCCGAGTGATATAAATCTAGACATACCTGTCAAAACGAACTATCATAAATTGATCCAAAAATTTTTGATCAACGGAACAAGTTACCCTAGGGATAACAGCGCAATCCTATTCAAGAGTTCATATCGACAATAGGGTTTACGACCTCGATGTTGGATCAGGACATCCCAATGGTGCAGCAGCTATTAAAGGTTCGTTTGTTCAACGATTAAAGTCCTACGTGATCTGAGTTCAGACCGGAGTAATCCAGGTCGGTTTCTATCTATTAACCAGTCTCTCCCAGTACGAAAGGACAAGAGAGACAAGGCCCACTTCGACGAAGCGCCTTAGGACTAATATATGACATAATCTTAATATAACCAGTTCAACTACACTATTCAACCCGAGAACAGGGTTTGTTAGGGTGGCAGAGCCCGGTAATTGCATAAAACTTAAACTTTTACCCCCAGAGGTTCAACTCCTCTCCCTAATAACATGTTTATAATTAATATTCTCTCACTAATAATCCCCATTCTTCTAGCCGTAGCCTTCCTAACTCTAGTAGAACGAAAAGTACTAGGTTACATACAACTCCGAAAAGGACCCAACATTGTAGGACCATACGGACTTCTCCAACCCATCGCGGATGCCATAAAACTTTTTACCAAGGAACCTTTACGACCATCAACTTCCTCCACATCAATATTCATCATAGCCCCTATTCTGGCCCTATCCCTAGCCCTAACCATATGGGCCCCACTACCTATACCGTACCCTCTCATCAATATAAACCTAGGAGTACTATTTATACTAGCAATATCAAGCCTAGCCGTCTATTCAATTCTATGATCCGGATGAGCATCGAATTCAAAATACGCTCTCATCGGAGCCCTACGAGCTGTGGCTCAAACCATCTCCTACGAAGTAACCCTAGCCATCATTCTCTTGTCCGTACTACTAATAAACGGATCATTCTCTTTAACCACACTAATTACTACTCAAGAACATCTCTGACTTATTTTCCCCGCATGACCCCTAGCTATGATATGATTTATCTCCACTTTAGCAGAGACCAATCGTGCCCCCTTTGATCTAACCGAAGGAGAATCAGAATTAGTATCAGGCTTCAACGTAGAATATGCAGCAGGCCCATTCGCCCTATTCTTCCTGGCAGAATACGCCAACATTATTATAATAAATATATTCACAACCACTCTATTTCTTGGAGCATACCACAATCCTTGCATGCCTGAACTATATACCATCAACTTCACACTAAAAACTCTAGCACTGACAACCTTATTCCTATGAATTCGGGCATCATACCCACGATTTCGTTATGACCAACTCATACACCTCTTATGAAAAAACTTTCTACCTTTAACACTAGCTCTATGCATATGACACATGGCTCTGCCCATCATCACAGCAAGTGTTCCTCCACAAACCTAAGAAATATGTCTGATTAAAAGAGTTACTTTGATAGAGTAAATAATAGAGGTTCGAGTCCTCTTATTTCTAGGACAATAGGAATCGAACCTAATCTTAAGAATTCAAAGATCTTCGTGCTACCCAGCAATACACCATATCCTACAGTAAGGTCAGCTAAA
>ATL10 - EU728482 - Thule
CACCTCTAGCATTACTAGTATTAGAGGCACTGCCTGCCCAGTGACACGAGTTAAACGGCCGCGGTATTCTGACCGTGCAAAGGTAGCATAATCATTTGTTCTATAAATAAGGACTTGTATGAATGGCCACACGAGGGTTCTACTGTCTCTTACTTCCAATCGGTGAAATTGACCTTCCCGTGAAGAGGCGGGAATATAACAATAAGACGAGAAGACCCTATGGAGCTTTAATTAACTAACCCAATAGAATTTATTCAATTAACCAATATGGGACAAAGTAATTCTACAGTGGGACAGCAATTTAGGTTGGGGCGACCTCGGAGTATAGCACAACCCCCGAGTGATATAAATCTAGACATACCTGTCAAAACGAACTATCATAAATTGATCCAAAAATTTTTGATCAACGGAACAAGTTACCCTAGGGATAACAGCGCAATCCTATTCAAGAGTTCATATCGACAATAGGGTTTACGACCTCGATGTTGGATCAGGACATCCCAATGGTGCAGCAGCTATTAAAGGTTCGTTTGTTCAACGATTAAAGTCCTACGTGATCTGAGTTCAGACCGGAGTAATCCAGGTCGGTTTCTATCTATTAACCAGTCTCTCCCAGTACGAAAGGACAAGAGAGACAAGGCCCACTTCGACGAAGCGCCTTAGGACTAATATATGACATAATCTTAATATAACCAGTTCAACTACACTATTCAACCCGAGAACAGGGTTTGTTAGGGTGGCAGAGCCCGGTAATTGCATAAAACTTAAACTTTTACCCCCAGAGGTTCAACTCCTCTCCCTAATAACATGTTTATAATTAATATTCTCTCACTAATAATCCCCATTCTTCTAGCCGTAGCCTTCCTAACTCTAGTAGAACGAAAAGTACTAGGTTACATACAACTCCGAAAAGGACCCAACATTGTAGGACCATACGGACTTCTCCAACCCATCGCGGATGCCATAAAACTTTTTACCAAGGAACCTTTACGACCATCAACTTCCTCCACATCAATATTCATCATAGCCCCTATTCTGGCCCTATCCCTAGCCCTAACCATATGGGCCCCACTACCTATACCGTACCCTCTCATCAATATAAACCTAGGAGTACTATTTATACTAGCAATATCAAGCCTAGCCGTCTATTCAATTCTATGATCCGGATGAGCATCGAATTCAAAATACGCTCTCATCGGAGCCCTACGAGCTGTGGCTCAAACCATCTCCTACGAAGTAACCCTAGCCATCATTCTCTTGTCCGTACTACTAATAAACGGATCATTCTCTTTAACCACACTAATTACTACTCAAGAACATCTCTGACTTATTTTCCCCGCATGACCCCTAGCTATGATATGATTTATCTCCACTTTAGCAGAGACCAATCGTGCCCCCTTTGATCTAACCGAAGGAGAATCAGAATTAGTATCAGGCTTCAACGTAGAATATGCAGCAGGCCCATTCGCCCTATTCTTCCTGGCAGAATACGCCAACATTATTATAATAAATATATTCACAACCACTCTATTTCTTGGAGCATACCACAATCCTTGCATGCCTGAACTATATACCATCAACTTCACACTAAAAACTCTAGCACTGACAACCTTATTCCTATGAATTCGGGCATCATACCCACGATTTCGTTATGACCAACTCATACACCTCTTATGAAAAAACTTTCTACCTTTAACACTAGCTCTATGCATATGACACATGGCCCTGCCCATCATCACAGCAAGTGTTCCTCCACAAACCTAAGAAATATGTCTGATTAAAAGAGTTACTTTGATAGAGTAAATAATAGAGGTTCGAGTCCTCTTATTTCTAGGACAATAGGAATCGAACCTAATCTTAAGAATTCAAAGATCTTCGTGCTACCCAGCAATACACCATATCCTACAGTAAGGTCAGCTAAA
>ATL11 - EU728483 - Scoresby
CACCTCTAGCATTACTAGTATTAGAGGCACTGCCTGCCCAGTGACACGAGTTAAACGGCCGCGGTATTCTGACCGTGCAAAGGTAGCATAATCATTTGTTCTATAAATAAGGACTTGTATGAATGGCCACACGAGGGTTCTACTGTCTCTTACTTCCAATCGGTGAAATTGACCTTCCCGTGAAGAGGCGGGAATATAACAATAAGACGAGAAGACCCTATGGAGCTTTAATTAACTAACCCAATAGAATTTATTCAATTAACCAATATGGGACAAAGTAATTCTACAGTGGGACAGCAATTTAGGTTGGGGCGACCTCGGAGTATAGCACAACCCCCGAGTGATATAAATCTAGACATACCTGTCAAAACGAACTATCATAAATTGATCCAAAAATTTTTGATCAACGGAACAAGTTACCCTAGGGATAACAGCGCAATCCTATTCAAGAGTTCATATCGACAATAGGGTTTACGACCTCGATGTTGGATCAGGACATCCCAATGGTGCAGCAGCTATTAAAGGTTCGTTTGTTCAACGATTAAAGTCCTACGTGATCTGAGTTCAGACCGGAGTAATCCAGGTCGGTTTCTATCTATTAACCAGTCTCTCCCAGTACGAAAGGACAAGAGAGACAAGGCCCACTTCGACGAAGCGCCTTAGGACTAATATATGACATAATCTTAATATAACCAGTTCAACTACACTATTCAACCCGAGAACAGGGTTTGTTAGGGTGGCAGAGCCCGGTAATTGCATAAAACTTAAACTTTTACCCCCAGAGGTTCAACTCCTCTCCCTAATAACATGTTTATAATTAATATTCTCTCACTAATAATCCCCATTCTTCTAGCCGTAGCCTTCCTAACTCTAGTAGAACGAAAAGTACTAGGTTACATACAACTCCGAAAAGGACCCAACATTGTAGGACCATACGGACTTCTCCAACCCATCGCGGATGCCATAAAACTTTTTACCAAGGAACCTTTACGACCATCAACTTCCTCCACATCAATATTCATCATAGCCCCTATTCTAGCCCTATCCCTAGCCCTAACCATATGGGCCCCACTACCTATACCGTACCCTCTCATCAATATAAACCTAGGAGTACTATTTATACTAGCAATATCAAGCCTAGCCGTCTATTCAATTCTATGATCCGGATGAGCATCGAATTCAAAATACGCTCTCATCGGAGCCCTACGAGCTGTGGCTCAAACCATCTCCTACGAAGTAACCCTAGCCATCATTCTCTTGTCCGTACTACTAATAAACGGATCATTCTCTTTAACCACACTAATTACTACTCAAGAACATCTCTGACTTATTTTCCCCGCATGACCCCTAGCTATGATATGATTTATCTCCACTTTAGCAGAAACCAATCGTGCCCCCTTTGATCTAACCGAGGGAGAATCAGAATTAGTATCAGGCTTCAACGTAGAATATGCAGCAGGCCCATTCGCCCTATTCTTCCTGGCAGAATACGCCAACATTATTATAATAAATATATTCACAACCACTCTATTTCTTGGAGCATACCACAACCCTTGCATGCCTGAACTATATACCATCAACTTCACACTAAAAACTCTAGCGCTGACAACCTTATTCCTATGAATTCGGGCATCATACCCACGATTTCGTTATGACCAACTCATACACCTCTTATGAAAAAATTTTCTACCTTTAACACTAGCTCTATGCATATGACACATGGCTCTGCCCATCATCACAGCAAGTGTTCCTCCACAAACCTAAGAAATATGTCTGATTAAAAGAGTTACTTTGATAGAGTAAATAATAGAGGTTCGAGTCCTCTTATTTCTAGGACAATAGGAATCGAACCTAATCTTAAGAATTCAAAGATCTTCGTGCTACCCAGCAATACACCATATCCTACAGTAAGGTCAGCTAAA
>ATL12 - EU728484 - Scoresby
CACCTCTAGCATTACTAGTATTAGAGGCACTGCCTGCCCAGTGACACGAGTTAAACGGCCGCGGTATTCTGACCGTGCAAAGGTAGCATAATCATTTGTTCTATAAATAAGGACTTGTATGAATGGCCACACGAGGGTTCTACTGTCTCTTACTTCCAATCGGTGAAATTGACCTTCCCGTGAAGAGGCGGGAATATAACAATAAGACGAGAAGACCCTATGGAGCTTTAATTAACTAACCCAATAGAATTTATTCAATTAACCAATATGGGACAAAGTAATTCTACAGTGGGACAGCAATTTAGGTTGGGGCGACCTCGGAGTATAGCACAACCCCCGAGTGATATAAATCTAGACATACCTGTCAAAACGAACTATCATAAATTGATCCAAAAATTTTTGATCAACGGAACAAGTTACCCTAGGGATAACAGCGCAATCCTATTCAAGAGTTCATATCGACAATAGGGTTTACGACCTCGATGTTGGATCAGGACATCCCAATGGTGCAGCAGCTATTAAAGGTTCGTTTGTTCAACGATTAAAGTCCTACGTGATCTGAGTTCAGACCGGAGTAATCCAGGTCGGTTTCTATCTATTAACCAGTCTCTCCCAGTACGAAAGGACAAGAGAGACAAGGCCCACTTCGACGAAGCGCCTTAGGACTAATATATGACATAATCTTAATATAACCAGTTCAACTACACTATTCAACCCGAGAACAGGGTTTGTTAGGGTGGCAGAGCCCGGTAATTGCATAAAACTTAAACTTTTACCCCCAGAGGTTCAACTCCTCTCCCTAATAACATGTTTATAATTAATATTCTCTCACTAATAATCCCCATTCTTCTAGCCGTAGCCTTCCTAACTCTAGTAGAACGAAAAGTACTAGGTTACATACAACTCCGAAAAGGACCCAACATTGTAGGACCATACGGACTTCTCCAACCCATCGCGGATGCCATAAAACTTTTTACCAAGGAACCTTTACGACCATCAACTTCCTCCACATCAATATTCATCATAGCCCCTATTCTAGCCCTATCCCTAGCCCTAACCATATGGGCCCCACTACCTATACCGTACCCTCTCATCAATATAAACCTAGGAGTACTATTTATACTAGCAATATCAAGCCTAGCCGTCTATTCAATTCTATGATCCGGATGAGCATCGAATTCAAAATACGCTCTCATCGGAGCCCTACGAGCTGTGGCTCAAACCATCTCCTACGAAGTAACCCTAGCCATCATTCTCTTGTCCGTACTACTAATAAACGGATCATTCTCTTTAACCACACTAATTACTACTCAAGAACATCTCTGACTTATTTTCCCCGCATGACCCCTAGCTATGATATGATTTATCTCCACTTTAGCAGAGACCAATCGTGCCCCCTTTGATCTAACCGAGGGAGAATCAGAATTAGTATCAGGCTTCAACGTAGAATATGCAGCAGGCCCATTCGCCCTATTCTTCCTGGCAGAATACGCCAACATTATTATAATAAATATATTCACAACCACTCTATTTCTTGGAGCATACCACAACCCTTGCATGCCTGAACTATATACCATCAACTTCACACTAAAAACTCTAGCGCTGACAACCTTATTCCTATGAATTCGGGCATCATACCCACGATTTCGTTATGACCAACTCATACACCTCTTATGAAAAAATTTTCTACCTTTAACACTAGCTCTATGCATATGACACATGGCTCTGCCCATCATCACAGCAAGTGTTCCTCCACAAACCTAAGAAATATGTCTGATTAAAAGAGTTACTTTGATAGAGTAAATAATAGAGGTTCGAGTCCTCTTATTTCTAGGACAATAGGAATCGAACCTAATCTTAAGAATTCAAAGATCTTCGTGCTACCCAGCAATACACCATATCCTACAGTAAGGTCAGCTAAA
>ATL13 - EU728485 - Scoresby
CACCTCTAGCATTACTAGTATTAGAGGCACTGCCTGCCCAGTGACACGAGTTAAACGGCCGCGGTATTCTGACCGTGCAAAGGTAGCATAATCATTTGTTCTATAAATAAGGACTTGTATGAATGGCCACACGAGGGTTCTACTGTCTCTTACTTCCAATCGGTGAAATTGACCTTCCCGTGAAGAGGCGGGAATATAACAATAAGACGAGAAGACCCTATGGAGCTTCAATTAACTAACCCAATAGAATTTATTCAATTAACCAATATGGGACAAAGTAATTCTACAGTGGGACAGCAATTTAGGTTGGGGCGACCTCGGAGTATAGCACAACCCCCGAGTGATATAAATCTAGACATACCTGTCAAAACGAACTATCATAAATTGATCCAAAAATTTTTGATCAACGGAACAAGTTACCCTAGGGATAACAGCGCAATCCTATTCAAGAGTTCATATCGACAATAGGGTTTACGACCTCGATGTTGGATCAGGACATCCCAATGGTGCAGCAGCTATTAAAGGTTCGTTTGTTCAACGATTAAAGTCCTACGTGATCTGAGTTCAGACCGGAGTAATCCAGGTCGGTTTCTATCTATTAACCAGTCTCTCCCAGTACGAAAGGACAAGAGAGACAAGGCCCACTTCGACGAAGCGCCTTAGGACTAATATATGACATAATCTTAATATAACCAGTTCAACTACACTATTCAACCCGAGAACAGGGTTTGTTAGGGTGGCAGAGCCCGGTAATTGCATAAAACTTAAACTTTTACCCCCAGAGGTTCAACTCCTCTCCCTAATAACATGTTTATAATTAATATTCTCTCACTAATAATCCCCATTCTTCTAGCCGTAGCCTTCCTAACTCTAGTAGAACGAAAAGTACTAGGTTACATACAACTCCGAAAAGGACCCAACATTGTAGGACCATACGGACTTCTCCAACCCATCGCGGATGCCATAAAACTTTTTACCAAGGAACCTTTACGACCATCAACTTCCTCCACATCAATATTCATCATAGCCCCTATTCTAGCCCTATCCCTAGCCCTAACCATATGGGCCCCACTACCTATACCGTACCCTCTCATCAATATAAACCTAGGAGTACTATTTATACTAGCAATATCAAGCCTAGCCGTCTATTCAATTCTATGATCCGGATGAGCATCGAATTCAAAATACGCTCTCATCGGAGCCCTACGAGCTGTGGCTCAAACCATCTCCTACGAAGTAACCCTAGCCATCATTCTCTTGTCCGTACTACTAATAAACGGATCATTCTCTTTAACCACACTAATTACTACTCAAGAACATCTCTGACTTATTTTCCCCGCATGACCCCTAGCTATGATATGATTTATCTCCACTTTAGCAGAAACCAATCGTGCCCCCTTTGATCTAACCGAGGGAGAATCAGAATTAGTATCAGGCTTCAACGTAGAATATGCAGCAGGCCCATTCGCCCTATTCTTCCTGGCAGAATACGCCAACATTATTATAATAAATATATTCACAACCACTCTATTTCTTGGAGCATACCACAACCCTTGCATGCCTGAACTATATACCATCAACTTCACACTAAAAACTCTAGCGCTGACAACCTTATTCCTATGAATTCGGGCATCATACCCACGATTTCGTTATGACCAACTCATACACCTCTTATGAAAAAATTTTCTACCTTTAACACTAGCTCTATGCATATGACACATGGCTCTGCCCATCATCACAGCAAGTGTTCCTCCACAAACCTAAGAAATATGTCTGATTAAAAGAGTTACTTTGATAGAGTAAATAATAGAGGTTCGAGTCCTCTTATTTCTAGGACAATAGGAATCGAACCTAATCTTAAGAATTCAAAGATCTTCGTGCTACCCAGCAATACACCATATCCTACAGTAAGGTCAGCTAAA
>ATL14 - EU728486 - Scoresby
CACCTCTAGCATTACTAGTATTAGAGGCACTGCCTGCCCAGTGACACGAGTTAAACGGCCGCGGTATTCTGACCGTGCAAAGGTAGCATAATCATTTGTTCTATAAATAAGGACTTGTATGAATGGCCACACGAGGGTTCTACTGTCTCTTACTTCCAATCGGTGAAATTGACCTTCCCGTGAAGAGGCGGGAATATAACAATAAGACGAGAAGACCCTATGGAGCTTTAATTAACTAACCCAATAGAATTTATTCAATTAACCAATATGGGACAAAGTAATTCTACAGTGGGACAGCAATTTAGGTTGGGGCGACCTCGGAGTATAGCACAACCCCCGAGTGATATAAATCTAGACATACCTGTCAAAACGAACTATCATAAATTGATCCAAAAATTTTTGATCAACGGAACAAGTTACCCTAGGGATAACAGCGCAATCCTATTCAAGAGTTCATATCGACAATAGGGTTTACGACCTCGATGTTGGATCAGGACATCCCAATGGTGCAGCAGCTATTAAAGGTTCGTTTGTTCAACGATTAAAGTCCTACGTGATCTGAGTTCAGACCGGAGTAATCCAGGTCGGTTTCTATCTATTAACCAGTCTCTCCCAGTACGAAAGGACAAGAGAGACAAGGCCCACTTCGACGAAGCGCCTTAGGACTAATATATGACATAATCTTAATATAACCAGTTCAACTACACTATTCAACCCGAGAACAGGGTTTGTTAGGGTGGCAGAGCCCGGTAATTGCATAAAACTTAAACTTTTACCCCCAGAGGTTCAACTCCTCTCCCTAATAACATGTTTATAATTAATATTCTCTCACTAATAATCCCCATTCTTCTAGCCGTAGCCTTCCTAACTCTAGTAGAACGAAAAGTACTAGGTTACATACAACTCCGAAAAGGACCCAACATTGTAGGACCATACGGACTTCTCCAACCCATCGCGGATGCCATAAAACTTTTTACCAAGGAACCTTTACGACCATCAACTTCCTCCACATCAATATTCATCATAGCCCCTATTCTAGCCCTATCCCTAGCCCTAACCATATGGGCCCCACTACCTATACCGTACCCTCTCATCAATATAAACCTAGGAGTACTATTTATACTAGCAATATCAAGCCTAGCCGTCTATTCAATTCTATGATCCGGATGAGCATCGAATTCAAAATACGCTCTCATCGGAGCCCTACGAGCTGTGGCTCAAACCATCTCCTACGAAGTAACCCTAGCCATCATTCTCTTGTCCGTACTACTAATAAACGGATCATTCTCTTTAACCACACTAATTACTACTCAAGAACATCTCTGACTTATTTTCCCCGCATGACCCCTAGCTATGATATGATTTATCTCCACTTTAGCAGAAACCAATCGTGCCCCCTTTGATCTAACCGAGGGAGAATCAGAATTAGTATCAGGCTTCAACGTAGAATATGCAGCAGGCCCATTCGCCCTATTCTTCCTGGCAGAATACGCCAACATTATTATAATAAATATATTCACAACCACTCTATTTCTTGGAGCATACCACAACCCTTGCATGCCTGAACTATATACCATCAACTTCACACTAAAAACTCTAGCGCTGACAACCTTATTCCTATGAATTCGGGCATCATACCCACGATTTCGTTATGACCAACTCATACACCTCTTATGAAAAAATTTTCTACCTTTAACACTAGCTCTATGCATATGACACATGGCTCTGCCCATCATCACAGCAAGTGTTCCTCCACAAACCTAAGAAATATGTCTGATTAAAAGAGTTACTTTGATAGAGTAAATAATAGAGGTTCGAGTCCTCTTATTTCTAGGACAATAGGAATCGAACCTAATCTTAAGAATTCAAAGATCTTCGTGCTACCCAGCAATACACCATATCCTACAGTAAGGTCAGCTAAA
>ATL15 - EU728487 - Scoresby
CACCTCTAGCATTACTAGTATTAGAGGCACTGCCTGCCCAGTGACACGAGTTAAACGGCCGCGGTATTCTGACCGTGCAAAGGTAGCATAATCATTTGTTCTATAAATAAGGACTTGTATGAATGGCCACACGAGGGTTCTACTGTCTCTTACTTCCAATCGGTGAAATTGACCTTCCCGTGAAGAGGCGGGAATATAACAATAAGACGAGAAGACCCTATGGAGCTTTAATTAACTAACCCAATAGAATTTATTCAATTAACCAATATGGGACAAAGTAATTCTACAGTGGGACAGCAATTTAGGTTGGGGCGACCTCGGAGTATAGCACAACCCCCGAGTGATATAAATCTAGACATACCTGTCAAAACGAACTATCATAAATTGATCCAAAAATTTTTGATCAACGGAACAAGTTACCCTAGGGATAACAGCGCAATCCTATTCAAGAGTTCATATCGACAATAGGGTTTACGACCTCGATGTTGGATCAGGACATCCCAATGGTGCAGCAGCTATTAAAGGTTCGTTTGTTCAACGATTAAAGTCCTACGTGATCTGAGTTCAGACCGGAGTAATCCAGGTCGGTTTCTATCTATTAACCAGTCTCTCCCAGTACGAAAGGACAAGAGAGACAAGGCCCACTTCGACGAAGCGCCTTAGGACTAATATATGACATAATCTTAATATAACCAGTTCAACTACACTATTCAACCCGAGAACAGGGTTTGTTAGGGTGGCAGAGCCCGGTAATTGCATAAAACTTAAACTTTTACCCCCAGAGGTTCAACTCCTCTCCCTAATAACATGTTTATAATTAATATTCTCTCACTAATAATCCCCATTCTTCTAGCCGTAGCCTTCCTAACTCTAGTAGAACGAAAAGTACTAGGTTACATACAACTCCGAAAAGGACCCAACATTGTAGGACCATACGGACTTCTCCAACCCATCGCGGATGCCATAAAACTTTTTACCAAGGAACCTTTACGACCATCAACTTCCTCCACATCAATATTCATCATAGCCCCTATTCTAGCCCTATCCCTAGCCCTAACCATATGGGCCCCACTACCTATACCGTACCCTCTCATCAATATAAACCTAGGAGTACTATTTATACTAGCAATATCAAGCCTAGCCGTCTATTCAATTCTATGATCCGGATGAGCATCGAATTCAAAATACGCTCTCATCGGAGCCCTACGAGCTGTGGCTCAAACCATCTCCTACGAAGTAACCCTAGCCATCATTCTCTTGTCCGTACTACTAATAAACGGATCATTCTCTTTAACCACACTAATTACTACTCAAGAACATCTCTGACTTATTTTCCCCGCATGACCCCTAGCTATGATATGATTTATCTCCACTTTAGCAGAAACCAATCGTGCCCCCTTTGATCTAACCGAGGGAGAATCAGAATTAGTATCAGGCTTCAACGTAGAATATGCAGCAGGCCCATTCGCCCTATTCTTCCTGGCAGAATACGCCAACATTATTATAATAAATATATTCACAACCACTCTATTTCTTGGAGCATACCACAACCCTTGCATGCCTGAACTATATACCATCAACTTCACACTAAAAACTCTAGCGCTGACAACCTTATTCCTATGAATTCGGGCATCATACCCACGATTTCGTTATGACCAACTCATACACCTCTTATGAAAAAATTTTCTACCTTTAACACTAGCTCTATGCATATGACACATGGCTCTGCCCATCATCACAGCAAGTGTTCCTCCACAAACCTAAGAAATATGTCTGATTAAAAGAGTTACTTTGATAGAGTAAATAATAGAGGTTCGAGTCCTCTTATTTCTAGGACAATAGGAATCGAACCTAATCTTAAGAATTCAAAGATCTTCGTGCTACCCAGCAATACACCATATCCTACAGTAAGGTCAGCTAAA
