# Supplementary material for: Genetic diversity of historical Atlantic walruses (Odobenus rosmarus rosmarus) from Bjørnøya and Håøya (Tusenøyane), Svalbard, Norway
Source: BMC Res Notes. 2016 Feb 18;9:112. doi: 10.1186/s13104-016-1907-8 (PMC4757977; doi:10.1186/s13104-016-1907-8)
Supplement: Supplementary file 3 — 10.1186/s13104-016-1907-8 Aligned nucleotide sequences of the mitochondrial control region (CR) obtained from historical walrus samples. Reference sequences from other Atlantic walrus samples obtained from GenBank are included. [file 13104_2016_1907_MOESM3_ESM.fas]

>LAP12
GTCTTAGTAGTATATTAATTACCTTGGTCTTGTAAACCAAAGACGGAGAACACCACAACC
CTCCCTAAGACTCAAGGAAGAGGTAACTACCCCATCACCAGCACCCAAAGCTGATATTCT
ACTTAAACTATTCCCTGACGCCCTACCATTCATATATAACATCACCCCTACTGTACCATC
ACAGTATCTTTTTTTTT-CCCCCCCTATGTATATCGTGCATTAATGGTTTGCCCCATGCA
TATAAGCATGTACATATGATGGTTGATTTTACATAACCACATACTATTTAAACATTTTGA
TCTAGGGGTTATAAGATCTTCAGGACGGATGTAATTCACCCGGTCCACCAAGCTTAATCA
CCAGGCCTCGAGAAACCAGCAACCCTTGTGAAGCGTATACCTCTTCTCGCTCCGGGCCCA
TGACCATGTGGGGGTAGCTAAACTGAATCTATATCTGGCATCTGGTTCTTACCTCAGGGC
CATGGAAGATCTCGAATTCAATCCTACTAACCTCTCAAATGGGACATCTCGATGGACTTA
TGACAAATCAGCCCATGATCACACATAACTGTGATGTCATGCATTTGGTACTTTTTTAAT
TTGGGGGGGGGAAATTGCTATGACTCAGCTATGACCGTAAAGGTCTCGACGCAGTCAAAT
AAATTGTAGCTGGACTTATTTAATATCATTTACCAACATCATACAACCA
>LAP07
GTCTTAGTAGTATATTAATTACCTTGGTCTTGTAAACCAAAGACGGAGAACACCACAACC
CTCCCTAAGACTCAAGGAAGAGGTAACTACCCCATCACCAGCACCCAAAGCTGATATTCT
ACTTAAACTATTCCCTGACGCCCTACCATTCATATATAACATCACCCCTACTGTACCATC
ACAGTATCTTTTTTTTT-CCCCCCCTATGTATATCGTGCATTAATGGTTTGCCCCATGCA
TATAAGCATGTACATATGATGGTTGATTTTACATAACCACATACTATTTAAACATTTTGA
TCTAGGGGTTATAAGATCTTCAGGACGGATGTAATTCACCTGGTCCACCAAGCTTAATCA
CCAGGCCTCGAGAAACCAGCAACCCTTGTAAAGCGTATACCTCTTCTCGCTCCGGGCCCA
TGACCATGTGGGGGTAGCTAAACTGAATCTATATCTGGCATCTGGTTCTTACCTCAGGGC
CATGGAAGATCTCGAATTCAATCCTACTAACCTCTCAAATGGGACATCTCGATGGACTTA
TGACAAATCAGCCCATGATCACACATAACTGTGATGTCATGCATTTGGTACTTTTTTAAT
TTGGGGGGGGGAAATTGCTATGACTCAGCTATGACCGTAAAGGTCTCGACGCAGTCAAAT
AAATTGTAGCTGGACTTATTTAATATCATTTACCAACATCATACAACCA
>LAP10
GTCTTAGTAGTATATTAATTACCTTGGTCTTGTAAACCAAAGACGGAGAACACCACAACC
CTCCCTAAGACTCAAGGAAGAGGTAACTACCCCATCACCAGCACCCAAAGCTGATATTCT
ACTTAAACTATTCCCTGACGCCCTACCATTCATATATAACATCACCCCTACTGTACCATC
ACAGTATCTTTTTTTT-CCCCCCCCTATGTATATCGTGCATTAATGGTTTGCCCCATGCA
TATAAGCATGTACATATGATGGTTGATTTTACATAACCACATACTATTTAAACATTTTGA
TCTAGGGGTTATAAGATCTTCAGGACGGATGTAATTCACCTGGTCCACCAAGCTTAATCA
CCAGGCCTCGAGAAACCAGCAACCCTTGTAAAGCGTATACCTCTTCTCGCTCCGGGCCCA
TGACCATGTGGGGGTAGCTAAACTGAATCTATATCTGGCATCTGGTTCTTACCTCAGGGC
CATGGAAGATCTCGAATTCAATCCTACTAACCTCTCAAATGGGACATCTCGATGGACTTA
TGACAAATCAGCCCATGATCACACATAACTGTGATGTCATGCATTTGGTACTTTTTTAAT
TTGGGGGGGGGAAATTGCTATGACTCAGCTATGACCGTAAAGGTCTCGACGCAGTCAAAT
AAATTGTAGCTGGACTTATTTAATATCATTTACCAACATCATACAACCA
>LAP06
GTCTTAGTAGTATATTAATTACCTTGGTCTTGTAAACCAAAGACGGAGAACACCACAACC
CTCCCTAAGACTCAAGGAAGAGGTAACTACCCCATCACCAGCACCCAAAGCTGATATTCT
ACTTAAACTATTCCCTGACGCCCTACCATTCATATATAACATCACCCCTACTGTACCATC
ACAGTATCTTTTTTTT--CCCCCCCTATGTATATCGTGCATTAATGGTTTGCCCCATGCA
TATAAGCATGTACATATGATGGTTGATTTTACATAACCACATACTATTTAAACATTTTGA
TCTAGGGGTTATAAGATCTTCAGGACGGATGTAATTCACCCGGTCCACCAAGCTTAATCA
CCAGGCCTCGAGAAACCAGCAACCCTTGTGAAGCGTATACCTCTTCTCGCTCCGGGCCCA
TGACCATGTGGGGGTAGCTAAACTGAATCTATATCTGGCATCTGGTTCTTACCTCAGGGC
CATGGAAGATCTCGAATTCAATCCTACTAACCTCTCAAATGGGACATCTCGATGGACTTA
TGACAAATCAGCCCATGATCACACATAACTGTGATGTCATGCATTTGGTACTTTTTTAAT
TTGGGGGGGGGAAATTGCTATGACTCAGCTATGACCGTAAAGGTCTCGACGCAGTCAAAT
AAATTGTAGCTGGACTTATTTAATATCATTTACCAACATCATACAACCA
>LAP05
GTCTTAGTAGTATATTAATTACCTTGGTCTTGTAAACCAAAGACGGAGAACACCACAACC
CTCCCTAAGACTCAAGGAAGAGGTAACTACCCCATCACCAGCACCCAAAGCTGATATTCT
ACTTAAACTATTCCCTGACGCCCTACCATTCATATATAACATCACCCCTACTGTACCATC
ACAGTATCTTTTTTTT--CCCCCCCTATGTATATCGTGCATTAATGGTTTGCCCCATGCA
TATAAGCATGTACATATGATGGTTGATTTTACATAACCACATACTATTTAAACATTTTGA
TCTAGGGGTTATAAGATCTTCAGGACGGATGTAATTCACCTGGTCCGCCAAGCTTAATCA
CCAGGCCTCGAGAAACCAGCAACCCTTGTGAAGCGTATACCTCTTCTCGCTCCGGGCCCA
TGACCATGTGGGGGTAGCTAAACTGAATCTATATCTGGCATCTGGTTCTTACCTCAGGGC
CATGGAAGATCTCGAATTCAATCCTACTAACCTCTCAAATGGGACATCTCGATGGACTTA
TGACAAATCAGCCCATGATCACACATAACTGTGATGTCATGCATTTGGTACTTTTTTAAT
TTGGGGGGGGGAAATTGCTATGACTCAGCTATGACCGTAAAGGTCTCGACGCAGTCAAAT
AAATTGTAGCTGGACTTATTTAATATCATTTACCAACATCATACAACCA
>LAP09
GTCTTAGTAGTATATTAATTACCTTGGTCTTGTAAACCAAAGACGGAGAACACCACAACC
CTCCCTAAGACTCAAGGAAGAGGTAACTACCCCATCACCAGCACCCAAAGCTGATATTCT
ACTTAAACTATTCCCTGACGCCCTACCATTCATATATAACATCACCCCTACTGTACCATC
ACANNNNNNNNNNNNNNNNNNNNNNNNNNNNNNNNNNNNNNNNNNNNNNNNNNNNNNNNN
NNNNNNNNNNNNNNNNNNNNNNNNNNNNNNNNNNNNNNNNNNNNNNNNNNNNNNNNNNNN
NNNNNNNNNNNNNNNNNNNNNNNNNNNNNNNNNNNNNNNNNNNNNNNNCAAGCTTAATCA
CCAGGCCTCGAGAAACCAGCAACCCTTGTGAAGCGTATACCTCTTCTCGCTCCGGGCCCA
TGACCATGTGGGGGTAGCTAAACTGAATCTATATCTGGCATCTGGTTCTTACCTCAGGGC
CATGGAAGATCTCGAATTCAATCCTACTAACCTCTCAAATGGGACATCTCGATGGACTTA
TGACAAATCAGCCCATGATCACACATA---------------------------------
------------------------------------------------------------
-------------------------------------------------
>LAP02
GTCTTAGTAGTATATTAATTACCTTGGTCTTGTAAACCAAAGACGGAGAACACCACAACC
CTCCCTAAGACTCAAGGAAGAGGTAACTACCCCATCACCAGCACCCAAAGCTGATATTCT
ACTTAAACTATTCCCTGACGCCCTACCATTCATATATAACATCACCCCTACTGTACCATC
ACANNNNNNNNNNNNNNNNNNNNNNNNNNNNNNNNNNNNNNNNNNNNNNNNNNNNNNNNN
NNNNNNNNNNNNNNNNNNNNNNNNNNNNNNNNNNNNNNNNNNNNNNNNNNNNNNNNNNNN
NNNNNNNNNNNNNNNNNNNNNNNNNNNNNNNNNNNNNNNNNNNNNNNNCAAGCTTAATCA
CCAGGCCTCGAGAAACCAGCAACCCTTGTGAAGCGTATACCTCTTCTCGCTCCGGGCCCA
TGACCATGTGGGGGTAGCTAAACTGAATCTATATCTGGCATCTGGTTCTTACCTCAGGGC
CATGAAAGATCTCGAATTCAATCCTACTAACCTCTCAAATGGGACATCTCGATGGACTTA
TGACAAATCAGCCCATGATCACACATAA--------------------------------
------------------------------------------------------------
-------------------------------------------------
>PAC14-15-16
GTCTTAGTAGTATATTAATTACCTTGGTCTTGTAAACCAAAGACGGAGAACACCACAACC
CTCCCTAAGACTCAAGGAAGAGGTAACTACCCCATCACCAGCACCCAAAGCTGATATTCT
ACTTAAACTATTCCCTGACGCCCTACCATTCATATATAACATCACCCCTACTGTACCATC
ACAGTATCTTTT------CCCCCCCTATGTATATCGTGCATTAATGGTTTGCCCCATGCA
TATAAGCATGTACATATAATGGTTGATTTTACATAACCACATACTATTTAAACATCTTGA
TCTAGGGGTTATAAGACCTTCAGGACGAATGTAACTCACCTGGTCCGCCAAGCTTAATCA
CCAGGCCTCGAGAAACCAGCAACCCTTGTGAAACGTATACCTCTTCTCGCTCCGGGCCCA
TGACCATGTGGGGGTAGCTAAACTGAATCTATATCTGGCATCTGGTTCTTACTTCAGGGC
CATGAAAGATCTCGAGTTCAATCCTACTAACCTCTCAAATGGGACATCTCGATGGACTTA
TGACAAATCAGCCCATGATCACACATAACTGTGATGTCATGCATTTGGTACTTTTTTAAT
TTTGGGGGGGGAAATTGCTATGACTCAGCTATGACCGTAAAGGTCTCGACGCAGTCAAAT
AACTTGTAGCTGGACTTATTTAATATCATTTACCAACATCATACAACCA
>PAC13
GTCTTAGTAGTATATTAATTACCTTGGTCTTGTAAACCAAAGACGGAGAACACCACAACC
CTCCCTAAGACTCAAGGAAGAGGTAACTACCCCATCACCAGCACCCAAAGCTGATATTCT
ACTTAAACTATTCCCTGACGCCCTACCATTCATATATAACATCACCCCTACTGTACCATC
ACAGTATCTTTTTTTT--CCCCCCCTATGTATATCGTGCATTAATGGTTTGCCCCATGCA
TATAAGCATGTACATACGATGGTTGATTTTACATAACCACATACTATTTAAACATTTTGA
TCTAGGGGTTATAAGATCTTCAGGACGAATGTAATTCACCCGGTCCGTCGAGCTTAATCA
CCAGGCCTCGAGAAACCAGCAACCCTTGTGAAGCGTATACCTCTTCTCGCTCCGGGCCCA
TGACCATGTGGGGGTAGCTAAACTGAATCTATATCTGGCATCTGGTTCTTACCTCAGGGC
CATGGAAGATCTCGAATTCAATCCTACTAACCTCTCAAATGGGACATCTCGATGGACTTA
TGACAAATCAGCCCATGATCACACATAACTGTGATGTCATGCATTTGGTACTTTTTTAAT
TTGGGGGGGGGAAATTGCTATGACTCAGCTATGACCGTAAAGGTCTCGACGCAGTCAAAT
AAATTGTAGCTGGACTTATTTAATATCATTTACCAACATCATACAACCA
>PAC12
GTCTTAGTAGTATATTAATTACCTTGGTCTTGTAAACCAAAGACGGAGAACACCACAACC
CTCCCTAAGACTCAAGGAAGAGGTAACTACCCCATCACCAGCACCCAAAGCTGATATTCT
ACTTAAACTATTCCCTGACGCCCTACCATTCATATATAACATCACCCCTACTGTACCATC
ACAGTATCTTTTTTTTT-CCCCCCCTATGTATATCGTGCATTAATGGTTTGCCCCATGCA
TATAAGCATGTACATACGATGGTTGATTTTACATAACCACATACTATTTAAACATTTTGA
TCTAGGGGTTATAAGATCTTCAGGACGAATGTAATTCACCCGGTCCGTCGAGCTTAATCA
CCAGGCCTCGAGAAACCAGCAACCCTTGTGAAGCGTATACCTCTTCTCGCTCCGGGCCCA
TGACCATGTGGGGGTAGCTAAACTGAATCTATATCTGGCATCTGGTTCTTACCTCAGGGC
CATGGAAGATCTCGAATTCAATCCTACTAACCTCTCAAATGGGACATCTCGATGGACTTA
TGACAAATCAGCCCATGATCACACATAACTGTGATGTCATGCATTTGGTACTTTTTTAAT
TTGGGGGGGGGAAATTGCTATGACTCAGCTATGACCGTAAAGGTCTCGACGCAGTCAAAT
AAATTGTAGCTGGACTTATTTAATATCATTTACCAACATCATACAACCA
>PAC11
GTCTTAGTAGTATATTAATTACCTTGGTCTTGTAAACCAAAGACGGAGAACACCACAACC
CTCCCTAAGACTCAAGGAAGAGGTAACTACCCCATCACCAGCACCCAAAGCTGATATTCT
ACTTAAACTATTCCCTGACGCCCTACCATTCATATATAACATCACCCCTACTGTACCATC
ACAGTATCTTTTTTTT--CCCCCCCTATGTATATCGTGCATTAATGGTTTGCCCCATGCA
TATAAGCATGTACATACAATGGTTGATTTTACATAACCACATACTACTTAAACATTTTGA
TCTAGGGGTTATAAGATCTTCAGGACGGATGTAATTCACCTGGTCCATCGAGCTTGATCA
CCAGGCCTCGAGAAACCAACAACCCTTGTGAAGCGTATACCTCTTCTCGCTCCGGGCCCA
TGACCATGTGGGGGTAGCTAAACTGAATCTATATCTGGCATCTGGTTCTTACCTCAGGGC
CATGGAAGATCTCGAATTCAATCCTACTAACCTCTCAAATGGGACATCTCGATGGACTTA
TGACAAATCAGCCCATGATCACACATAACTGTGATGTCATGCATTTGGTACTTTTTTAAT
TTGGGGGGGGGAAATTGCTATGACTCAGCTATGACCGTAAAGGTCTCGACGCAGTCAAAT
AAATTGTAGCTGGACTTATTTAATATCATTTACCAACATCATACAACCA
>PAC10
GTCTTAGTAGTATATTAATTACCTTGGTCTTGTAAACCAAAGACGGAGAACACCACAACC
CTCCCTAAGACTCAAGGAAGAGGTAACTACCCCATCACCAGCACCCAAAGCTGATATTCT
ACTTAAACTATTCCCTGACGCCCTACCATTCATATATAACATCACCCCTACTGTACCATC
ACAGTATCTTTTTTT--CCCCCCCCTATGTATATCGTGCATTAATGGTTTGCCCCATGCA
TATAAGCATGTACATACGATGGTTGATTTTACATAACCACATACTATTTAAACATTTTGA
TCTAGGGGTTATAAGATCTTCAGGACGGATGTAATTCACCCGGTCCATCGAGCTTAATCA
CCAGGCCTCGAGAAACCAGCAACCCTTGTGAAGCGTATACCTCTTCTCGCTCCGGGCCCA
TGACCATGTGGGGGTAGCTAAACTGAATCTATATCTGGCATCTGGTTCTTACCTCAGGGC
CATGGAAGATCTCGAATTCAATCCTACTAACCTCTCAAATGGGACATCTCGATGGACTTA
TGACAAATCAGCCCATGATCACACATAACTGTGATGTCATGCATTTGGTACTTTTTTAAT
TTGGGGGGGGGAAATTGCTATGACTCAGCTATGACCGTAAAGGTCTCGACGCAGTCAAAT
AAATTGTAGCTGGACTTATTTAATATCATTTACCAACATCATACAACCA
>PAC09
GTCTTAGTAGTATATTAATTACCTTGGTCTTGTAAACCAAAGACGGAGAACACCACAACC
CTCCCTAAGACTCAAGGAAGAGGTAACTACCCCATCACCAGCACCCAAAGCTGATATTCT
ACTTAAACTATTCCCTGACGCCCTACCATTCATATATAACATCACCCCTACTGTACCATC
ACAGTATCTTTTTTT-CCCCCCCCCTATGTATATCGTGCATTAATGGTTTGCCCCATGCA
TATAAGCATGTACATACGATGGTTGATTTTACATAACCACATACTATTTAAACATTTTGA
TCTAGGGGTTATAAGATCTTCAGGACGGATGTAATTCACCCGGTCCGCCGAGCTTAATCA
CCAGGCCTCGAGAAACCAGCAACCCTTGTGAAGCGTATACCTCTTCTCGCTCCGGGCCCA
TGACCATGTGGGGGTAGCTAAACTGAATCTATATCTGGCATCTGGTTCTTACCTCAGGGC
CATGGAAGATCTCGAATTCAATCCTACTAACCTCTCAAATGGGACATCTCGATGGACTTA
TGACAAATCAGCCCATGATCACACATAACTGTGATGTCATGCATTTGGTACTTTTTTAAT
TTGGGGGGGGGAAATTGCTATGACTCAGCTATGACCGTAAAGGTCTCGACGCAGTCAAAT
AAATTGTAGCTGGACTTATTTAATATCATTTACCAACATCATACAACCA
>PAC08
GTCTTAGTAGTATATTAATTACCTTGGTCTTGTAAACCAAAGACGGAGAACACCACAACC
CTCCCTAAGACTCAAGGAAGAGGTAACTACCCCATCACCAGCACCCAAAGCTGATATTCT
ACTTAAACTATTCCCTGACGCCCTAC-ATTCATATATAACATCACCCCTACTGTACCATC
ACAGTATCTTTTTTTTT-CCCCCCCTATGTATATCGTGCATTAATGGTTTGCCCCATGCA
TATAAGCATGTACATATAATGGTTGACTTTACATAACCACATATTACTTAAACATTTTGA
TCTAGGGGTTATAAGATCTTCAGGACGGATGTAATTCACCCGGTCCATCGAGCTTAATCA
CCAGGCCTCGAGAAACCAGCAACCCTTGTGAAGCGTATACCTCTTCTCGCTCCGGGCCCA
TGACCATGTGGGGGTAGCTAAACTGAATCTATATCTGGCATCTGGTTCTTACCTCAGGGC
CATGGAAGATCTCGAATTCAATCCTACTAACCTCTCAAATGGGACATCTCGATGGACTTA
TGACAAATCAGCCCATGATCACACATAACTGTGATGTCATGCATTTGGTACTTTTTTAAT
TTGGGGGGGGGAAATTGCTATGACTCAGCTATGACCGTAAAGGTCTCGACGCAGTCAAAT
AAATTGTAGCTGGACTTATTTAATATCATTTACCAACATCATACAACCA
>PAC07
GTCTTAGTAGTATATTAATTACCTTGGTCTTGTAAACCAAAGACGGAGAACACCACAACC
CTCCCTAAGACTCAAGGAAGAGGTAACTACCCCATCACCAGCACCCAAAGCTGATATTCT
ACTTAAACTATTCCCTGACGCCCTAC-ATTCATATATAACATCACCCCTACTGTACCATC
ACAGTATCTTTTTTTT--CCCCCCCTATGTATATCGTGCATTAATGGTTTGCCCCATGCA
TATAAGCATGTACATATAATGGTTGATTTTACATAACCACATACTACTTAAACATTTTGA
TCTAGGGGTTATAAGATCTTCAGGACGGATGTAATTCACCTGGTCCATCGAGCTTAATCA
CCAGGCCTCGAGAAACCAACAACCCTTGTGAAGCGTATACCTCTTCTCGCTCCGGGCCCA
TGACCATGTGGGGGTAGCTAAACTGAATCTATATCTGGCATCTGGTTCTTACCTCAGGGC
CATGGAAGATCTCGAATTCAATCCTACTAACCTCTCAAATGGGACATCTCGATGGACTTA
TGACAAATCAGCCCATGATCACACATAACTGTGATGTCATGCATTTGGTACTTTTTTAAT
TTGGGGGGGGGAAATTGCTATGACTCAGCTATGACCGTAAAGGTCTCGACGCAGTCAAAT
AAATTGTAGCTGGACTTATTTAATATCATTTACCAACATCATACAACCA
>PAC06
GTCTTAGTAGTATATTAATTACCTTGGTCTTGTAAACCAAAGACGGAGAACACCACAACC
CTCCCTAAGACTCAAGGAAGAGGTAACTACCCCATCACCAGCACCCAAAGCTGATATTCT
ACTTAAACTATTCCCTGACGCCCTACCATTCATATATAACATCACCCCTACTGTACCATC
ACAGTATCTTTTTTTT--CCCCCCCTATGTATATCGTGCATTAATGGTTTGCCCCATGCA
TATAAGCATGTACATACGATGGTTGATTTTACATAACCACATACTATTTAAACATTTTGA
TCTAGGGGTTATAAGATCTTCAGGACGGATGTAATTCACCTGGTCCATCGAGCTTAATCA
CCAGGCCTCGAGAAACCAGCAACCCTTGTGAAGCGTATACCTCTTCTCGCTCCGGGCCCA
TGACCATGTGGGGGTAGCTAAACTGAATCTATATCTGGCATCTGGTTCTTACCTCAGGGC
CATGGAAGATCTCGAATTCAATCCTACTAACCTCTCAAATGGGACATCTCGATGGACTTA
TGACAAATCAGCCCATGATCACACATAACTGTGATGTCATGCATTTGGTACTTTTTTAAT
TTGGGGGGGGGAAATTGCTATGACTCAGCTATGACCGTAAAGGTCTCGACGCAGTCAAAT
AAATTGTAGCTGGACTTATTTAATATCATTTACCAACATCATACAACCA
>PAC05
GTCTTAGTAGTATATTAATTACCTTGGTCTTGTAAACCAAAGACGGAGAACACCACAACC
CTCCCTAAGACTCAAGGAAGAGGTAACTACCCCATCACCAGCACCCAAAGCTGATATTCT
ACTTAAACTATTCCCTGACGCCCTAC-ATTCATATATAACATCACCCCTACTGTACCATC
ACAGTATCTTTTTTTT--CCCCCCCTATGTATATCGTGCATTAATGGTTTGCCCCATGCA
TATAAGCATGTACATACAATGGTTGATTTTACATAACCACATACTACTTAAACATTTTGA
TCTAGGGGTTATAAGATCTTCAGGACGGATGTAATTCACCCGGTCCATCGAGCTTAATCA
CCAGGCCTCGAGAAACCAGCAACCCTTGTGAAGCGTATACCTCTTCTCGCTCCGGGCCCA
TGACCATGTGGGGGTAGCTAAACTGAATCTATATCTGGCATCTGGTTCTTACCTCAGGGC
CATGGAAGATCTCGAATTCAATCCTACTAACCTCTCAAATGGGACATCTCGATGGACTTA
TGACAAATCAGCCCATGATCACACATAACTGTGATGTCATGCATTTGGTACTTTTTTAAT
TTGGGGGGGGGAAATTGCTATGACTCAGCTATGACCGTAAAGGTCTCGACGCAGTCAAAT
AAATTGTAGCTGGACTTATTTAATATCATTTACCAACATCATACAACCA
>PAC04
GTCTTAGTAGTATATTAATTACCTTGGTCTTGTAAACCAAAGACGGAGAACACCACAACC
CTCCCTAAGACTCAAGGAAGAGGTAACTACCCCATCACCAGCACCCAAAGCTGATATTCT
ACTTAAACTATTCCCTGACGCCCTACCATTCATATATAACATCACCCCTACTGTACCATC
ACAGTATCTTTTTTTT-CCCCCCCCTATGTATATCGTGCATTAATGGTTTGCCCCATGCA
TATAAGCATGTACATACAATGGTTGATTTTACATAACCACATACTATTTAAACATTTTGA
TCTAGGGATTATAAGATCTTCAGGACGGATGTAATTCACCCGGTCCATCGAGCTTAATCA
CCAGGCCTCGAGAAACCAGCAACCCTTGTGAAGCGTATACCTCTTCTCGCTCCGGGCCCA
TGACCATGTGGGGGTAGCTAAACTGAATCTATATCTGGCATCTGGTTCTTACCTCAGGGC
CATGGAAGGTCTCGAATTCAATCCTACTAACCTCTCAAATGGGACATCTCGATGGACTTA
TGACAAATCAGCCCATGATCACACATAACTGTGATGTCATGCATTTGGTACTTTTTTAAT
TTGGGGGGGGGAAATTGCTATGACTCAGCTATGACCGTAAAGGTCTCGACGCAGTCAAAT
AAATTGTAGCTGGACTTATTTAATATCATTTACCAACATCATACAACCA
>PAC03
GTCTTAGTAGTATATTAATTACCTTGGTCTTGTAAACCAAAGACGGAGAACACCACAACC
CTCCCTAAGACTCAAGGAAGAGGTAACTACCCCATCACCAGCACCCAAAGCTGATATTCT
ACTTAAACTATTCCCTGACGCCCTAC-ATTCATATATAACATCACCCCTACTGTACCATC
ACAGTATCTTTTTTTT--CCCCCCCTATGTATATCGTGCATTAATGGTTTGCCCCATGCA
TATAAGCATGTACATATAATGGTTGATTTTACATAACCACATACTACTTAAACATTTTGA
TCTAGGGGTTATAAGATCTTCAGGACGAATGTAATTCACCCGGTCCATCGAGCTTAATCA
CCAGGCCTCGAGAAACCAGCAACCCTTGTGAAGCGTATACCTCTTCTCGCTCCGGGCCCA
TGACCATGTGGGGGTAGCTAAACTGAATCTATATCTGGCATCTGGTTCTTACCTCAGGGC
CATGGAAGATCTCGAATTCAATCCTACTAACCTCTCAAATGGGACATCTCGATGGACTTA
TGACAAATCAGCCCATGATCACACATAACTGTGATGTCATGCATTTGGTACTTTTTTAAT
TTGGGGGGGGGAAATTGCTATGACTCAGCTATGACCGTAAAGGTCTCGACGCAGTCAAAT
AAATTGTAGCTGGACTTATTTAATATCATTTACCAACATCATACAACCA
>PAC02
GTCTTAGTAGTATATTAATTACCTTGGTCTTGTAAACCAAAGACGGAGAACACCACAACC
CTCCCTAAGACTCAAGGAAGAGGTAACTACCCCATCACCAGCACCCAAAGCTGATATTCT
ACTTAAACTATTCCCTGACGCCCTACCATTCATATATAACATCACCCCTACTGTACCATC
ACAGTATCTTT-------CTCCCCCTATGTATATCGTGCATTAATGGTTTGCCCCATGCA
TATAAGCATGTACATGCTATGGTTGATTTTACATAACCACATACTATTTAGACATTTTGA
TCTAGGGGTTATAAGATCTTCAGGACGGATGTAACTCACTTAGTCCGCCGAGCTTAATCA
CCAGGCCTCGAGAAACCAGCAACCCTTGTGAAGCGTATACCTCTTCTCGCTCCGGGCCCA
TGACCATGTGGGGGTAGCTAAACTGAATCTATACCTGGCATCTGGTTCTTACCTCAGGGC
CATGGGAGATCTCGAATTCAATCCTACTAACCTCTCAAATGGGACATCTCGATGGACTTA
TGACAAATCAGCCCATGATCACACATAACTGTGATGTCATGCATTTGGTACTTTTTTAAT
TTGGGGGGGGGAAATTGCTATGACTCAGCTATGACCGTAAAGGTCTCGACGCAGTCAAAT
AAATTGTAGCTGGACTTATTTAATATCATTTACCAACATCATACAACCA
>PAC01
GTCTTAGTAGTATATTAATTACCTTGGTCTTGTAAACCAAAGACGGAGAACACCACAACC
CTCCCTAAGACTCAAGGAAGAGGTAACTACCCCATCACCAGCACCCAAAGCTGATATTCT
ACTTAAACTATTCCCTGACGCCCTACCATTCATATATAACATCACCCCTACTGTACCATC
ACAGTATCTTT-------CCCCCCCTATGTATATCGTGCATTAATGGTTTGCCCCATGCA
TATAAGCATGTACATATAATGGTTGATTTTACATAACCACATACTGTTTAAACATCTTGA
TCTAGGGGTTATAAGACCTTCAGGACGAATGTAATTCACCTGGTCCGCCAAGCTTAATCA
CCAGGCCTCGAGAAACCAGCAACCCTTGTGAAACGTATACCTCTTCTCGCTCCGGGCCCA
TGACCATGTGGGGGTAGCTAAACTGAATCTATATCTGGCATCTGGTTCTTACTTCAGGGC
CATGAAAGATCTCGAGTTCAATCCTACTAACCTCTCAAATGGGACATCTCGATGGACTTA
TGACAAATCAGCCCATGATCACACATAACTGTGATGTCATGCATTTGGTACTTTTTTAAT
TTTGGGGGGGGAAATTGCTATGACTCAGCTATGACCGTAAAGGTCTCGACGCAGTCAAAT
AACTTGTAGCTGGACTTATTTAATATCATTTACCAACATCATACAACCA
>SBj01-SBj09-SH20
GTCTTAGTAGTATATTAATTACCTTGGTCTTGTAAACCAAAGACGGAGAACACCACAACC
CTCCCTAAGACTCAAGGAAGAGGTAACTACCCCATCACCAGCACCCAAAGCTGATATTCT
ACTTAAACTATTCCCTGACGCCCTACCATTCATATATAACATCACCCCTACTGTACCATC
ACAGTATCTTTT------CCCCCCCTATGTATATCGTGCATTAATGGTTTGCCCCATGCA
TATAAGCATGTACATATAATGGTTGATTTTACATAATCACATACTATTTAAACACTTTGA
TCTAGGGATTATAAGATCTTCAGGACGAATGTAATTCACTTGGTCCGTCAAGCTTGATCA
CCAGGCCTCGAGAAACCAGCAACCCTTGTGAAACGTATACCTCTTCTCGCTCCGGGCCCA
TGACCATGTGGGGGTAGCTAGACTGAATCTATATCTGGCATCTGGTTCTTACTTCAGGGC
CATGAAAGATCTCGAATTCAATCCTACTAACCTCTCAAATGGGACATCTCGATGGACTTA
TGACAAATCAGCCCATGATCACACATAACTGTGGTGTCATGCATTTGGTACTTTTTTAAT
TTTGGGGGGGGAAATTGCTATGACTCAGCTATGACCGTAAAGGTCTCGACGCAGTCAAAT
AACTTGTAGCTGGACTTATTTAATATCATTTACCAACATCATACAACCA
>SBj02
GTCTTAGTAGTATATTAATTACCTTGGTCTTGTAAACCAAAGACGGAGAACACCACAACC
CTCCCTAAGACTCAAGGAAGAGGTAACTACCCCATCACCAGCACCCAAAGCTGATATTCT
ACTTAAACTATTCCCTGACGCCCTACCATTCATATATAACATCACCCCTACTGTACCATC
ACAGTATCTTTTT-----CCCCCCCTATGTATATCGTGCATTAATGGTTTGCCCCATGCA
TATAAGCATGTACATATGATGGTTGATTTTACATAATCACATACTATTTAAACACTTTGA
TCTAGGGATTATAAGATCTTCAGGACGAATGTAATTCACTTGGTCCGTCAAGCTTGATCA
CCAGGCCTCGAGAAACCAGCAACCCTTGTGAAACGTATACCTCTTCTCGCTCCGGGCCCA
TGACCATGTGGGGGTAGCTAGACTGAATCTATATCTGGCATCTGGTTCTTACTTCAGGGC
CATGAAAGATCTCGAATTCAATCCTACTAACCTCTCAAATGGGACATCTCGATGGACTTA
TGACAAATCAGCCCATGATCACACATAACTGTGGTGTCATGCATTTGGTACTTTTTTAAT
TTTGGGGGGGGAAATTGCTATGACTCAGCTATGACCGTAAAGGTCTCGACGCAGTCAAAT
AACTTGTAGCTGGACTTATTTAATATCATTTACCAACATCATACAACCA
>SBj03
GTCTTAGTAGTATATTAATTACCTTGGTCTTGTAAACCAAAGACGGAGAACACCACAACC
CTCCCTAAGACTCAAGGAAGAGGTAACTACCCCATCACCAGCACCCAAAGCTGATATTCT
ACTTAAACTATTCCCTGACGCCCTACCATTCATATATAACATCACCCCTACTGTACCATC
ACAGTATCTTTT------CCCCTCCTATGTATATCGTGCATTAATGGTTTGCCCCATGCA
TATAAGCATGTACATATGATGGTTGATTTTACATAATCACATACTATTTAAACACTTTGA
TCTAGGGATTATAAGATCTTCAGGACGAATGTAATTCACTTGGTCCGTCAAGCTTGATCA
CCAGGCCTCGAGAAACCAGCAACCCTTGTGAAACGTATACCTCTTCTCGCTCCGGGCCCA
TGACCATGTGGGGGTAGCTAGACTGAATCTATATCTGGCATCTGGTTCTTACCTCAGGGC
CATGAAAGATCTCGAATTCAATCCTACTAACCTCTCAAATGGGACATCTCGATGGACTTA
TGACAAATCAGCCCATGATCACACATAACTGTGGTGTCATGCATTTGGTACTTTTTTAAT
TTTGGGGGGGGAAATTGCTATGACTCAGCTATGACCGTAAAGGTCTCGACGCAGTCAAAT
AACTTGTAGCTGGACTTATTTAATATCATTTACCAACATCATACAACCA
>SBj04-SBj11
GTCTTAGTAGTATATTAATTACCTTGGTCTTGTAAACCAAAGACGGAGAACACCACAACC
CTCCCTAAGACTCAAGGAAGAGGTAACTACCCCATCACCAGCACCCAAAGCTGATATTCT
ACTTAAACTATTCCCTGACGCCCTACCATTCATATATAACATCACCCCTACTGTACCATC
ACAGTATCTTTTT-----CCCCCCCTATGTATATCGTGCATTAATGGTTTGCCCCATGCA
TATAAGCATGTACATATAATGGTTGATTTTACATAATCACATACTATTTAAACACTTTGA
TCTAGGGATTATAAGATCTTCAGGACGAATGTAATTCACTTGGTCCGTCAAGCTTGATCA
CCAGGCCTCGAGAAACCAGCAACCCTTGTGAAACGTATACCTCTTCTCGCTCCGGGCCCA
TGACCATGTGGGGGTAGCTAGACTGAATCTATATCTGGCATCTGGTTCTTACTTCAGGGC
CATGAAAGATCTCGAATTCAATCCTACTAACCTCTCAAATGGGACATCTCGATGGACTTA
TGACAAATCAGCCCATGATCACACATAACTGTGGTGTCATGCATTTGGTACTTTTTTAAT
TTTGGGGGGGGAAATTGCTATGACTCAGCTATGACCGTAAAGGTCTCGACGCAGTCAAAT
AACTTGTAGCTGGACTTATTTAATATCATTTACCAACATCATACAACCA
>SBj06-ATL04
GTCTTAGTAGTATATTAATTACCTTGGTCTTGTAAACCAAAGACGGAGAACACCACAACC
CTCCCTAAGACTCAAGGAAGAGGTAACTACCCCATCACCAGCACCCAAAGCTGATATTCT
ACTTAAACTATTCCCTGACGCCCTACCATTCATATATAACATCACCCCTACTGTACCATC
ACAGTATCTTTT------CCCCCCCTATGTATATCGTGCATTAATGGTTTGCCCCATGCA
TATAAGCATGTACATATGATGGTTGATTTTACATAATCACATACTATTTAAACACTTTGA
TCTAGGGATTATAAGATCTTCAGGACGAATGTAATTCACTTGGTCCGTCAAGCTTGATCA
CCAGGCCTCGAGAAACCAGCAACCCTTGTGAAGCGTATACCTCTTCTCGCTCCGGGCCCA
TGACCATGTGGGGGTAGCTAGACTGAATCTATATCTGGCATCTGGTTCTTACCTCAGGGC
CATGAAAGATCTCGAATTCAATCCTACTAACCTCTCAAATGGGACATCTCGATGGACTTA
TGACAAATCAGCCCATGATCACACATAACTGTGGTGTCATGCATTTGGTACTTTTTTAAT
TTTGGGGGGGGAAATTGCTATGACTCAGCTATGACCGTAAAGGTCTCGACGCAGTCAAAT
AACTTGTAGCTGGACTTATTTAATATCATTTACCAACATCATACAACCA
>SBj07
------------------------------------------------------------
------------------------------------------------------------
------------------------------------------------------------
------------------------------------------------------------
------------------------------------------------------------
------------------------------------------------------------
------------------------------------------------------------
------------------------------------------------------------
------------------------------------------------------------
-------TCAGCCCATGATCACACATAACTGTGGTGTCATGCATTTGGTACTTTTTTAAT
TTTGGGGGGGGAAATTGCTATGACTCAGCTATGACCGTAAAGGTCTCGACGCAGTCAAAT
AACTTGTAGCTGGACTTATTTAATATCATTTACCAACATCATACAACCA
>SBj08
GTCTTAGTAGTATATTAATTACCTTGGTCTTGTAAACCAAAGACGGAGAACACCACAACC
CTCCCTAAGACTCAAGGAAGAGGTAACTACCCCATCACCAGCACCCAAAGCTGATATTCT
ACTTAAACTATTCCCTGACGCCCTACCATTCATATATAACATCACCCCTACTGTACCATC
ACAGTATCTTTTT-----CCCCCCCTATGTATATCGTGCATTAATGGTTTGCCCCATGCA
TATAAGCATGTACATGTAATGGTTGATTTTACATAATCACATACTATTTAAACACTTTGA
TCTAGGGATTATAAGATCTTCAGGACGAATGTAATTCACTTGGTCCGTCAAGCTTGATCA
CCAGGCCTCGAGAAACCAGCAACCCTTGTGAAACGTATACCTCTTCTCGCTCCGGGCCCA
TAACCATGTGGGGGTAGCTAGACTGAATCTATATCTGGCATCTGGTTCTTACTTCAGGGC
CATGAAAGATCTCGAATTCAATCCTACTAACCTCTCAAATGGGACATCTCGATGGACTTA
TGACAAATCAGCCCATGATCACACATAACTGTGGTGTCATGCATTTGGTACTTTTTTAAT
TTTGGGGGGGGAAATTGCTATGACTCAGCTATGACCGTAAAGGTCTCGACGCAGTCAAAT
AACTTGTAGCTGGACTTATTTAATATCATTTACCAACATCATACAACCA
>SBj12-SH18
GTCTTAGTAGTATATTAATTACCTTGGTCTTGTAAACCAAAGACGGAGAACACCACAACC
CTCCCTAAGACTCAAGGAAGAGGTAACTACCCCATCACCAGCACCCAAAGCTGATATTCT
ACTTAAACTATTCCCTGACGCCCTACCATTCATATATAACATCACCCCTACTGTACCATC
ACAGTATCTTTT------CCCCCCCTATGTATATCGTGCATTAATGGTTTGCCCCATGCA
TATAAGCATGTACATATGATGGTTGATTTTACATAATCACATACTATTTAAACACTTTGA
TCTAGGGATTATAAGATCTTCAGGACGAATGTAATTCACTTGGTCCGTCAAGCTTGATCA
CCAGGCCTCGAGAAACCAGCAACCCTTGTGAAACGTATACCTCTTCTCGCTCCGGGCCCA
TGACCATGTGGGGGTAGCTAGACTGAATCTATATCTGGCATCTGGTTCTTACTTCAGGGC
CATGAAAGATCTCGAATTCAATCCTACTAACCTCTCAAATGGGACATCTCGATGGACTTA
TGACAAA-----------------------------------------------------
------------------------------------------------------------
-------------------------------------------------
>SH16-SH22
GTCTTAGTAGTATATTAATTACCTTGGTCTTGTAAACCAAAGACGGAGAACACCACAACC
CTCCCTAAGACTCAAGGAAGAGGTAACTACCCCATCACCAGCACCCAAAGCTGATATTCT
ACTTAAACTATTCCCTGACGCCCTACCATTCATATATAACATCACCCCTACTGTACCATC
ACAGTATCTTT-------CCCCCCCTATGTATATCGTGCATTAATGGTTTGCCCCATGCA
TATAAGCATGTACATATGATGGTTGATTTTACATAATCACATACTATTTAAACACTTTGA
TCTAGGGATTATAAGATCTCCAGGACGAATGTAATTCACTTGGTCCGTCAAGCTTGATCA
CCAGGCCTCGAGAAACCAGCAACCCTTGTGAAGCGTATACCTCTTCTCGCTCCGGGCCCA
TGACCATGTGGGGGTAGCTAGACTGAATCTATATCTGGCATCTGGTTCTTACCTCAGGGC
CATGAAAGATCTCGAATTCAATCCTACTAACCTCTCAAATGGGACATCTCGATGGACTTA
TGACAAATCAGCCCATGATCACACATAACTGTGGTGTCATGCATTTGGTACTTTTTTAAT
TTTGGGGGGGGAAATTGCTATGACTCAGCTATGACCGTAAAGGTCTCGACGCAGTCAAAT
AACTTGTAGCTGGACTTATTTAATATCATTTACCAACATCATACAACCA
>SH17-ATL01
GTCTTAGTAGTATATTAATTACCTTGGTCTTGTAAACCAAAGACGGAGAACACCACAACC
CTCCCTAAGACTCAAGGAAGAGGTAACTACCCCATCACCAGCACCCAAAGCTGATATTCT
ACTTAAACTATTCCCTGACGCCCTACCATTCATATATAACATCACCCCTACTGTACCATC
ACAGTATCTTTT------CCCCCCCTATGTATATCGTGCATTAATGGTTTGCCCCATGCA
TATAAGCATGTACATATGATGGTTGATTTTACATAATCACATACTATTTAAACACTTTGA
TCTAGGGATTATAAGATCTTCAGGACGAATGTAATTCACTTGGTCCGTCAAGCTTGATCA
CCAGGCCTCGAGAAACCAGCAACCCTTGTGAAACGTATACCTCTTCTCGCTCCGGGCCCA
TGACCATGTGGGGGTAGCTAGACTGAATCTATATCTGGCATCTGGTTCTTACTTCAGGGC
CATGAAAGATCTCGAATTCAATCCTACTAACCTCTCAAATGGGACATCTCGATGGACTTA
TGACAAATCAGCCCATGATCACACATAACTGTGGTGTCATGCATTTGGTACTTTTTTAAT
TTTGGGGGGGGAAATTGCTATGACTCAGCTATGACCGTAAAGGTCTCGACGCAGTCAAAT
AACTTGTAGCTGGACTTATTTAATATCATTTACCAACATCATACAACCA
>SH19-SH24-ATL03
GTCTTAGTAGTATATTAATTACCTTGGTCTTGTAAACCAAAGACGGAGAACACCACAACC
CTCCCTAAGACTCAAGGAAGAGGTAACTACCCCATCACCAGCACCCAAAGCTGATATTCT
ACTTAAACTATTCCCTGACGCCCTACCATTCATATATAACATCACCCCTACTGTACCATC
ACAGTATCTTTTT------CCCCCCTATGTATATCGTGCATTAATGGTTTGCCCCATGCA
TATAAGCATGTACATATGATGGTTGATTTTACATAATCACATACTATTTAAACACTTTGA
TCTAGGGATTATAAGATCTTCAGGACGAATGTAATTCACTTGGTCCGTCAAGCTTGATCA
CCAGGCCTCGAGAAACCAGCAACCCTTGTGAAATGTATACCTCTTCTCGCTCCGGGCCCA
TGACCATGTGGGGGTAGCTAGACTGAATCTATATCTGGCATCTGGTTCTTACTTCAGGGC
CATGAAAGATCTCGAATTCAATCCTACTAACCTCTCAAATGGGACATCTCGATGGACTTA
TGACAAATCAGCCCATGATCACACATAACTGTGGTGTCATGCATTTGGTACTTTTTTAAT
TTTGGGGGGGGAAATTGCTATGACTCAGCTATGACCGTAAAGGTCTCGACGCAGTCAAAT
AACTTGTAGCTGGACTTATTTAATATCATTTACCAACATCATACAACCA
>SH21
GTCTTAGTAGTATATTAATTACCTTGGTCTTGTAAACCAAAGACGGAGAACACCACAACC
CTCCCTAAGACTCAAGGAAGAGGTAACTACCCCATCACCAGCACCCAAAGCTGATATTCT
ACTTAAACTATTCCCTGACGCCCTACCATTCATATATAACATCACCCCTACTGTACCATC
ACAGTATCTTTTT-----CCCCCCCTATGTATATCGTGCATTAATGGTTTGCCCCATGCA
TATAAGCATGTACATATAATGGTTGATTTTACATAATCACATACTATTTAAACACTTTGA
TCTAGGGATTATAAGATCTTCAGGACGAATGTAATTCACTTGGTCCRTCAAGCTTGATCA
CCAGGCCTCGAGAAACCAGCAACCCTTGTGAAACGTATACCTCTTCTCGCTCCGGGCCCA
TGACCATGTGGGGGTAGCTAGACTGAATCTATATCTGGCATCTGGTTCTTACTTCAGGGC
CATGAAAGATCTCGAATTCAATCCTACTAACCTCTCAAATGGGACATCTCGATGGACTTA
TGACAAA-----------------------------------------------------
------------------------------------------------------------
-------------------------------------------------
>ATL02
GTCTTAGTAGTATATTAATTACCTTGGTCTTGTAAACCAAAGACGGAGAACACCACAACC
CTCCCTAAGACTCAAGGAAGAGGTAACTACCCCATCACCAGCACCCAAAGCTGATATTCT
ACTTAAACTATTCCCTGACGCCCTACCATTCATATATAACATCACCCCTACTGTACCATC
ACAGTATCTTT-------CCCCCCCTATGTATATCGTGCATTAATGGTTTGCCCCATGCA
TATAAGCATGTACATATAATGATTGATTTTACATAATTACATACTATTTAAACACTTTGA
TCTAGGGATTATAAGATCTTCAGGACGAATGTAATTCACTTGGTCCGTCAAGCTTGATCA
CCAGGCCTCGAGAAACCAGCAACCCTTGTGAAACGTATACCTCTTCTCGCTCCGGGCCCA
TGACCATGTGGGGGTAGCTAGACTGAATCTATATCTGGCATCTGGTTCTTACTTCAGGGC
CATGAAAGATCTCGAATTCAATCCTACTAACCTCTCAAATGGGACATCTCGATGGACTTA
TGACAAATCAGCCCATGATCACACATAACTGTGATGTCATGCATTTGGTACTTTTTTAAT
TTTGGGGGGGGAAATTGCTATGACTCAGCTATGACCGTAAAGGTCTCGACGCAGTCAAAT
AACTTGTAGCTGGACTTATTTAATATCATTTACCAACATCATACAACCA
>ATL05
GTCTTAGTAGTATATTAATTACCTTGGTCTTGTAAACCAAAGACGGAGAACACCACAACC
CTCCCTAAGACTCAAGGAAGAGGTAACTACCCCATCACCAGCACCCAAAGCTGATATTCT
ACTTAAACTATTCCCTGACGCCCTACCATTCATATATAACATCACCCCTACTGTACCATC
ACAGTATCTTT-------CCCCCCCTATGTATATCGTGCATTAATGGTTTGCCCCATGCA
TATAAGCATGTACATATAATGATTGATTTTACATAATCACATACTATTTAAACACTTTGA
TCTAGGGATTATAAGATCTTCAGGACGAATGTAATTCACTTGGTCCGTCAAGCTTGATCA
CCAGGCCTCGAGAAACCAGCAACCCTTGTGAAACGTATACCTCTTCTCGCTCCGGGCCCA
TGACCATGTGGGGGTAGCTAGACTGAATCTATATCTGGCATCTGGTTCTTACTTCAGGGC
CATGAAAGATCTCGAATTCAATCCTACTAACCTCTCAAATGGGACATCTCGATGGACTTA
TGACAAATCAGCCCATGATCACACATAACTGTGGTGTCATGCATTTGGTACTTTTTTAAT
TTTGGGGGGGGAAATTGCTATGACTCAGCTATGACCGTAAAGGTCTCGACGCAGTCAAAT
AACTTGTAGCTGGACTTATTTAATATCATTTACCAACATCATACAACCA
>ATL06-ATL08
GTCTTAGTAGTATATTAATTACCCTGGTCTTGTAAACCAAAGACGGAGAACACCACAACC
CTCCCTAAGACTCAAGGAAGAGGTAACTACCCCATCACCAGCACCCAAAGCTGATATTCT
ACTTAAACTATTCCCTGACGCCCTACCATTCATATATAACATCACCCCTACTGTACCATC
ACAGTATCTTTTT-----CCCCCCCTATGTATATCGTGCATTAATGGTTTGCCCCATGCA
TATAAGCATGTACATATAATGGTTGATTTTACATAATCACATACTATTTAAACACTTTGA
TCTAGGGATTATAAGATCTTCAGGACGAATGTAATTCACTTGGTCCGTCAAGCTTGATCA
CCAGGCCTCGAGAAACCAGCAACCCTTGTGAAACGTATACCTCTTCTCGCTCCGGGCCCA
TGACCATGTGGGGGTAGCTAGACTGAATCTATACCTGGCATCTGGTTCTTACCTCAGGGC
CATGAAAGATCTCGAATTCAATCCTACTAACCTCTCAAATGGGACATCTCGATGGACTTA
TGACAAATCAGCCCATGATCACACATAACTGTGATGTCATGCATTTGGTACTTTTTTAAT
TTTGGGGGGGGAAATTGCTATGACTCAGCTATGACCGTAAAGGTCTCGACGCAGTCAAAT
AACTTGTAGCTGGACTTATTTAATATCATTTACCAACATCATACAACCA
>ATL07-ATL17
GTCTTAGTAGTATATTAATTACCCTGGTCTTGTAAACCAAAGACGGAGAACACCACAACC
CTCCCTAAGACTCAAGGAAGAGGTAACTACCCCATCACCAGCACCCAAAGCTGATATTCT
ACTTAAACTATTCCCTGACGCCCTACCATTCATATATAACATCACCCCTACTGTACCATC
ACAGTATCTTTT------CCCCCCCTATGTATATCGTGCATTAATGGTTTGCCCCATGCA
TATAAGCATGTACATATAATGGTTGATTTTACATAATCACATACTATTTAAACACTTTGA
TCTAGGGATTATAAGATCTTCAGGACGAATGTAATTCACTTGGTCCGTCAAGCTTGATCA
CCAGGCCTCGAGAAACCAGCAACCCTTGTGAAACGTATACCTCTTCTCGCTCCGGGCCCA
TGACCATGTGGGGGTAGCTAGACTGAATCTATACCTGGCATCTGGTTCTTACCTCAGGGC
CATGAAAGATCTCGAATTCAATCCTACTAACCTCTCAAATGGGACATCTCGATGGACTTA
TGACAAATCAGCCCATGATCACACATAACTGTGATGTCATGCATTTGGTACTTTTTTAAT
TTTGGGGGGGGAAATTGCTATGACTCAGCTATGACCGTAAAGGTCTCGACGCAGTCAAAT
AACTTGTAGCTGGACTTATTTAATATCATTTACCAACATCATACAACCA
>ATL09-ATL10-ATL16
GTCTTAGTAGTATATTAATTACCCTGGTCTTGTAAACCAAAGACGGAGAACACCACAACC
CTCCCTAAGACTCAAGGAAGAGGTAACTACCCCATCACCAGCACCCAAAGCTGATATTCT
ACTTAAACTATTCCCTGACGCCCTACCATTCATATATAACATCACCCCTACTGTACCATC
ACAGTATCTTT-------CCCCCCCTATGTATATCGTGCATTAATGGTTTGCCCCATGCA
TATAAGCATGTACATATAATGGTTGATTTTACATAATCACATACTATTTAAACACTTTGA
TCTAGGGATTATAAGATCTTCAGGACGAATGTAATTCACTTGGTCCGTCAAGCTTGATCA
CCAGGCCTCGAGAAACCAGCAACCCTTGTGAAACGTATACCTCTTCTCGCTCCGGGCCCA
TGACCATGTGGGGGTAGCTAGACTGAATCTATACCTGGCATCTGGTTCTTACCTCAGGGC
CATGAAAGATCTCGAATTCAATCCTACTAACCTCTCAAATGGGACATCTCGATGGACTTA
TGACAAATCAGCCCATGATCACACATAACTGTGATGTCATGCATTTGGTACTTTTTTAAT
TTTGGGGGGGGAAATTGCTATGACTCAGCTATGACCGTAAAGGTCTCGACGCAGTCAAAT
AACTTGTAGCTGGACTTATTTAATATCATTTACCAACATCATACAACCA
>ATL11
GTCTTAGTAGTATATTAATTACCTTGGTCTTGTAAACCAAAGACGGAGAACACCACAACC
CTCCCTAAGACTCAAGGAAGAGGTAACTACCCCATCACCAGCACCCAAAGCTGATATTCT
ACTTAAACTATTCCCTGACGCCCTACCATTCATATATAACATCACCCCTACTGTACCATC
ACAGTATCTTTT------CCCCCCCTATGTATATCGTGCATTAATGGTTTGCCCCATGCA
TATAAGCATGTACATATAATGGTTGATTTTACATAATCACATACTATTTAAACACTTTGA
TCTAGGGATTATAAGATCTTCAGGACGAATGTAATTCACTTGGTCCGTCAAGCTTGATCA
CCAGGCCTCGAGAAACCAGCAACCCTTGTGAAACGTATACCTCTTCTCGCTCCGGGCCCA
TGACTATGTGGGGGTAGCTAGACTGAATCTATATCTGGCATCTGGTTCTTACTTCAGGGC
CATGAAAGATCTCGAATTCAATCCTACTAACCTCTCAAATGGGACATCTCGATGGACTTA
TGACAAATCAGCCCATGATCACACATAACTGTGGTGTCATGCATTTGGTACTTTTTTAAT
TTTGGGGGGGGAAATTGCTATGACTCAGCTATGACCGTAAAGGTCTCGACGCAGTCAAAT
AATTTGTAGCTGGACTTATTTAATATCATTTACCAACATCATACAACCA
>ATL12
GTCTTAGTAGTATATTAATTACCTTGGTCTTGTAAACCAAAGACGGAGAACACCACAACC
CTCCCTAAGACTCAAGGAAGAGGTAACTACCCCATCACCAGCACCCAAAGCTGATATTCT
ACTTAAACTATTCCCTGACGCCCTACCATTCATATATAACATCACCCCTACTGTACCATC
ACAGTATCTTTT------CCCCCCCTATGTATATCGTGCATTAATGGTTTGCCCCATGCA
TATAAGCATGTACATATGATGGTTGATTTTACATAATCACATACTATTTAAACACTTTGA
TCTAGGGATTATAAGATCTTCAGGACGAATGTAATTCACTTGGTCCGTCAAGCTTGATCA
CCAGGCCTCGAGAAACCAGCAACCCTTGTGAAATGTATACCTCTTCTCGCTCCGGGCCCA
TGACCATGTGGGGGTAGCTAGACTGAATCTATATCTGGCATCTGGTTCTTACTTCAGGGC
CATGAAAGATCTCGAATTCAATCCTACTAACCTCTCAAATGGGACATCTCGATGGACTTA
TGACAAATCAGCCCATGATCACACATAACTGTGGTGTCATGCATTTGGTACTTTTTTAAT
TTTGGGGGGGGAAATTGCTATGACTCAGCTATGACCGTAAAGGTCTCGACGCAGTCAAAT
AACTTGTAGCTGGACTTATTTAATATCATTTACCAACATCATACAACCA
>ATL13-ATL14
GTCTTAGTAGTATATTAATTACCTTGGTCTTGTAAACCAAAGACGGAGAACACCACAACC
CTCCCTAAGACTCAAGGAAGAGGTAACTACCCCATCACCAGCACCCAAAGCTGATATTCT
ACTTAAACTATTCCCTGACGCCCTACCATTCATATATAACATCACCCCTACTGTACCATC
ACAGTATCTTTT------CCCCCCCTATGTATATCGTGCATTAATGGTTTGCCCCATGCA
TATAAGCATGTACATATAATGGTTGATTTTACATAATCACATACTATTTAAACACTTTGA
TCTAGGGATTATAAGATCTTCAGGACGAATGTAATTCACTTGGTCCGTCAAGCTTGATCA
CCAGGCCTCGAGAAACCAGCAACCCTTGTGAAACGTATACCTCTTCTCGCTCCGGGCCCA
TGACTATGTGGGGGTAGCTAGACTGAATCTATATCTGGCATCTGGTTCTTACTTCAGGGC
CATGAAAGATCTCGAATTCAATCCTACTAACCTCTCAAATGGGACATCTCGATGGACTTA
TGACAAATCAGCCCATGATCACACATAACTGTGGTGTCATGCATTTGGTACTTTTTTAAT
TTTGGGGGGGGAAATTGCTATGACTCAGCTATGACCGTAAAGGTCTCGACGCAGTCAAAT
AACTTGTAGCTGGACTTATTTAATATCATTTACCAACATCATACAACCA
>ATL15
GTCTTAGTAGTATATTAATTACCTTGGTCTTGTAAACCAAAGACGGAGAACACCACAACC
CTCCCTAAGACTCAAGGAAGAGGTAACTACCCCATCACCAGCACCCAAAGCTGATATTCT
ACTTAAACTATTCCCTGACGCCCTACCATTCATATATAACATCACCCCTACTGTACCATC
ACAGTATCTTTTT------CCCCCCTATGTATATCGTGCATTAATGGTTTGCCCCATGCA
TATAAGCATGTACATATAATGGTTGATTTTACATAATCACATACTATTTAAACACTTTGA
TCTAGGGATTATAAGATCTTCAGGACGAATGTAATTCACTTGGTCCGTCAAGCTTGATCA
CCAGGCCTCGAGAAACCAGCAACCCTTGTGAAACGTATACCTCTTCTCGCTCCGGGCCCA
TGACTATGTGGGGGTAGCTAGACTGAATCTATATCTGGCATCTGGTTCTTACTTCAGGGC
CATGAAAGATCTCGAATTCAATCCTACTAACCTCTCAAATGGGACATCTCGATGGACTTA
TGACAAATCAGCCCATGATCACACATAACTGTGGTGTCATGCATTTGGTACTTTTTTAAT
TTTGGGGGGGGAAATTGCTATGACTCAGCTATGACCGTAAAGGTCTCGACGCAGTCAAAT
AATTTGTAGCTGGACTTATTTAATATCATTTACCAACATCATACAACCA
>ATL18
GTCTTAGTAGTATATTAATTACCCTGGTCTTGTAAACCAAAGACGGAGAACACCACAACC
CTCCCTAAGACTCAAGGAAGAGGTAACTACCCCATCACCAGCACCCAAAGCTGATATTCT
ACTTAAACTATTCCCTGACGCCCTACCATTCATATATAACATCACCCCTACTGTACCATC
ACAGTATCTTTTT-----CCCCCCCTATGTATATCGTGCATTAATGGTTTGCCCCATGCA
TATAAGCATGTACATATAATGGTTGATTTTACATAATCACATACTATTTAAACACTTTGA
TCTAGGGGTTATAAGATCTTCAGGACGAATGTAATTCACTTGGTCCGTCAAGCTTGATCA
CCAGGCCTCGAGAAACCAGCAACCCTTGTGAAACGTATACCTCTTCTCGCTCCGGGCCCA
TGACCATGTGGGGGTAGCTAGACTGAATCTATACCTGGCATCTGGTTCTTACCTCAGGGC
CATGAAAGATCTCGAATTCAATCCTACTAACCTCTCAAATGGGACATCTCGATGGACTTA
TGACAAATCAGCCCATGATCACACATAACTGTGATGTCATGCATTTGGTACTTTTTTAAT
TTTGGGGGGGGAAATTGCTATGACTCAGCTATGACCGTAAAGGTCTCGACGCAGTCAAAT
AACTTGTAGCTGGACTTATTTAATATCATTTACCAACATCATACAACCA
>ATL19
GTCTTAGTAGTATATTAATTACCTTGGTCTTGTAAACCAAAGACGGAGAACACCACAACC
CTCCCTAAGACTCAAGGAAGAGGTAACTACCCCATCACCAGCACCCAAAGCTGATATTCT
ACTTAAACTATTCCCTGACGCCCTACCATTCATATATAACATCACCCCTACTGTACCATC
ACAGTATCTTTT------CCCCCCCTATGTATATCGTGCATTAATGGTTTGCCCCATGCA
TATAAGCATGTACATATGATGGTTGATTTTACATAATCACATACTATTTAAACACTTTGA
TCTAGGGATTATAAGATCTTCAGGACGAATGTAATTCACTTGGTCCGTCAAGCTTGATCA
CCAGGCCTCGAGAAACCAGCAACCCTTGTGAAACGTATACCTCTTCTCGCTCCGGGCCCA
TGACCATGTGGGGGTAGCTAGACTGAATCTATACCTGGCATCTGGTTCTTACTTCAGGGC
CATGAAAGATCTCGAATTCAATCCTACTAACCTCTCAAATGGGACATCTCGATGGACTTA
TGACAAATCAGCCCATGATCACACATAACTGTGGTGTCATGCATTTGGTACTTTTTTAAT
TTTGGGGGGGGAAATTGCTATGACTCAGCTATGACCGTAAAGGTCTCGACGCAGTCAAAT
AACTTGTAGCTGGACTTATTTAATATCATTTACCAACATCATACAACCA
>ATL20
GTCTTAGTAGTATATTAATTACCTTGGTCTTGTAAACCAAAGACGGAGAACACCACAACC
CTCCCTAAGACTCAAGGAAGAGGTAACTACCCCATCACCAGCACCCAAAGCTGATATTCT
ACTTAAACTATTCCCTGACGCCCTACCATTCATATATAACATCACCCCTACTGTACCATC
ACAGTATCTTTTT-----CCCCCCCTATGTATATCGTGCATTAATGGTTTGCCCCATGCA
TATAAGCATGTACATATAATGGTTGATTTTACATAATCACATACTATTTAAACACTTTGA
TCTAGGGATTATAAGATCTTCAGGACGAATGTAATTCACTTGGTCCGTCAAGCTTGATCA
CCAGGCCTCGAGAAACCAGCAACCCTTGTGAAACGTATACCTCTTCTCGCTCCGGGCCCA
TGACCATGTGGGGGTAGCTAGACTGAATCTATATCTGGCATCTGGTTCTTACTTCAGGGC
CATGAAAGATCTCGAATTCAATCCTACTAACCTCTCAAATGGGACATCTCGATGGACTTA
TGACAAATCAGCCCATGATCACACATAACTGTGATGTCATGCATTTGGTACTTTTTTAAT
TTTGGGGGGGGAAATTGCTATGACTCAGCTATGACCGTAAAGGTCTCGACGCAGTCAAAT
AACTTGTAGCTGGACTTATTTAATATCATTTACCAACATCATACAACCA
>ATL21
GTCTTAGTAGTATATTAATTACCTTGGTCTTGTAAACCAAAGACGGAGAACACCACAACC
CTCCCTAAGACTCAAGGAAGAGGTAACTACCCCATCACCAGCACCCAAAGCTGATATTCT
ACTTAAACTATTCCCTGACGCCCTACCATTCATATATAACATCACCCCTACTGTACCATC
ACAGTATCTTTT------CCCCCCCTATGTATATCGTGCATTAATGGTTTGCCCCATGCA
TATAAGCATGTACATATAATGGTTGATTTTACATAATCACATACTATTTAAACACTTTGA
TCTAGGGATTATAAGATCTTCAGGACGAATGTAATTCACTTGGTCCGTCAAGCTTGATCA
CCAGGCCTCGAGAAACCAGCAACCCTTGTGAAACGTATACCTCTTCTCGCTCCGGGCCCA
TGACTATGTGGGGGTAGCTAGACTGAATCTATATCTGGCATCTGGTTCTTACTTCAGGGC
CATGAAAGATCTCGAATTCAATCCTACTAACCTCTCAAATGGGACATCTCGATGGACTTA
TGACAAATCAGCCCATGATCACACATAACTGTGGTGTCATGCATTTGGTACTTTTTTAAT
TTTAGGGGGGGAAATTGCTATGACTCAGCTATGACCGTAAAGGTCTCGACGCAGTCAAAT
AACTTGTAGCTGGACTTATTTAATATCATTTACCAACATCATACAACCA
>ATL22
GTCTTAGTAGTATATTAATTACCTTGGTCTTGTAAACCAAAGACGGAGAACACCACAACC
CTCCCTAAGACTCAAGGAAGAGGTAACTACCCCATCACCAGCACCCAAAGCTGATATTCT
ACTTAAACTATTCCCTGACGCCCTACCATTCATATATAACATCACCCCTACTGTACCATC
ACAGTATCTTTT------CCCCCCCTATGTATATCGTGCATTAATGGTTTGCCCCATGCA
TATAAGCATGTACATATGATGGTTGATTTTACATAATCGCATACTATTTAAACACTTTGA
TTTAGGGATTATAAGATCTTCAGGACGAATGTAATTCACTTGGTCCGTCAAGCTTGATCA
CCAGGCCTCGAGAAACCAGCAACCCTTGTGAAGCGTATACCTCTTCTCGCTCCGGGCCCA
TGACCATGTGGGGGTAGCTAGACTGAATCTATATCTGGCATCTGGTTCTTACCTCAGGGC
CATGAAAGATCTCGAATTCAATCCTACTAACCTCTCAAATGGGACATCTCGATGGACTTA
TGACAAATCAGCCCATGATCACACATAACTGTGGTGTCATGCATTTGGTACTTTTTTAAT
TTTGGGGGGGGAAATTGCTATGACTCAGCTATGACCGTAAAGGTCTCGACGCAGTCAAAT
AACTTGTAGCTGGACTTATTTAATATCATTTACCAACATCATACAACCA
>ATL23
GTCTTAGTAGTATATTAATTACCTTGGTCTTGTAAACCAAAGACGGAGAACACCACAACC
CTCCCTAAGACTCAAGGAAGAGGTAACTACCCCATCACCAGCACCCAAAGCTGATATTCT
ACTTAAACTATTCCCTGACGCCCTACCATTCATATATAACATCACCCCTACTGTACCATC
ACAGTATCTTTTTT----CCCCCCCTATGTATATCGTGCATTAATGGTTTGCCCCATGCA
TATAAGCATGTACATATGATGGTTGATTTTACATAATCACATACTATTTAAACACTTTGA
TCTAGGGGTTATAAGATCTTCAGGACGAATGTAATTCACTTGGTCCGTCAAGCTTGATCA
CCAGGCCTCGAGAAACCAGCAACCCTTGTGAAACGTATACCTCTTCTCGCTCCGGGCCCA
TGACCATGTGGGGGTAGCTAGACTGAATCTATATCTGGCATCTGGTTCTTACTTCAGGGC
CATGAAAGATCTCGAATTCAATCCTACTAACCTCTCAAATGGGACATCTCGATGGACTTA
TGACAAATCAGCCCATGATCACACATAACTGTGGTGTCATGCATTTGGTACTTTTTTAAT
TTTGGGGGGG-AAATTGCTATGACTCAGCTATGACCGTAAAGGTCTCGACGCAGTCAAAT
AACTTGTAGCTGGACTTATTTAATATCATTTACCAACATCATACAACCA
>ATL24
GTCTTAGTAGTATATTAATTACCTTGGTCTTGTAAACCAAAGACGGAGAACACCACAACC
CTCCCTAAGACTCAAGGAAGAGGTAACTACCCCATCACCAGCACCCAAAGCTGATATTCT
ACTTAAACTATTCCCTGACGCCCTACCATTCATATATAACATCACCCCTACTGTACCATC
ACAGTATCTTTT------CCCCCCCTATGTATATCGTGCATTAATGGTTTGCCCCATGCA
TATAAGCATGTACATATGATGGTTGATTTTACATAATCACATACTATTTAAACACTTTGA
TCTAGGGGTTATAAGATCTTCAGGACGAATGTAATTCACTTGGTCCGTCAAGCTTGATCA
CCAGGCCTCGAGAAACCAGCAACCCTTGTGAAACGTATACCTCTTCTCGCTCCGGGCCCA
TGACCATGTGGGGGTAGCTAGACTGAATCTATACCTGGCATCTGGTTCTTACTTCAGGGC
CATGGAAGATCTCGAATTCAATCCTACTAACCTCTCAAATGGGACATCTCGATGGACTTA
TGACAAATCAGCCCATGATCACACATAACTGTGGTGTCATGCATTTGGTACTTTTTTAAT
TTTGGGGGGG-AAATTGCTATGACTCAGCTATGACCGTAAAGGTCTCGACGCAGTCAAAT
AACTTGTAGCTGGACTTATTTAATATCATTTACCAACATCATACAACCA
>ATL25
GTCTTAGTAGTATATTAATTACCTTGGTCTTGTAAACCAAAGACGGAGAACACCACAACC
CTCCCTAAGACTCAAGGAAGAGGTAACTACCCCATCACCAGCACCCAAAGCTGATATTCT
ACTTAAACTATTCCCTGACGCCCTACCATTCATATATAACATCACCCCTACTGTACCATC
ACAGTATCTTTT------CCCCCCCTATGTATATCGTGCATTAATGGTTTGCCCCATGCA
TATAAGCATGTACATATGATGGTTGATTTTACATAATCACATACTATTTAAACACTTTGA
TCTAGGGGTTATAAGATCTTCAGGACGAATGTAATTCACTTGGTCCGTCAAGCTTGATCA
CCAGGCCTCGAGAAACCAGCAACCCTTGTGAAACGTATACCTCTTCTCGCTCCGGGCCCA
TGACCATGTGGGGGTAGCTAGACTGAATCTATATCTGGCATCTGGTTCTTACCTCAGGGC
CATGAAAGATCTCGAATTCAATCCTACTAACCTCTCAAATGGGACATCTCGATGGACTTA
TGACAAATCAGCCCATGATCACACATAACTGTGGTGTCATGCATTTGGTACTTTTTTAAT
TTTGGGGGGGGAAATTGCTATGACTCAGCTATGACCGTAAAGGTCTCGACGCAGTCAAAT
AACTTGTAGCTGGACTTATTTAATATCATTTACCAACATCATACAACCA
>ATL26
GTCTTAGTAGTATATTAATTACCTTGGTCTTGTAAACCAAAGACGGAGAACACCACAACC
CTCCCTAAGACTCAAGGAAGAGGTAACTACCCCATCACCAGCACCCAAAGCTGATATTCT
ACTTAAACTATTCCCTGACGCCCTACCATTCATATATAACATCACCCCTACTGTACCATC
ACAGTATCTTT--------CCCCCCTATGTATATCGTGCATTAATGGTTTGCCCCATGCA
TATAAGCATGTACATATGATGGTTGATTTTACATAATCACATACTATTTAAACACTTTGA
TCTAGGGGTTATAAGATCTTCAGGACGAATGTAATTCACTTGGTCCGTCAAGCTTGATCA
CCAGGCCTCGAGAAACCAGCAACCCTTGTGAAACGTATACCTCTTCTCGCTCCGGGCCCA
TGACCATGTGGGGGTAGCTAGACTGAATCTATATCTGGCATCTGGTTCTTACCTCAGGGC
CATGAAAGATCTCGAATTCAATCCTACTAACCTCTCAAATGGGACATCTCGATGGACTTA
TGACAAATCAGCCCATGATCACACATAACTGTGGTGTCATGCATTTGGTACTTTTTTAAT
TTTGGGGGGGGAAATTGCTATGACTCAGCTATGACCGTAAAGGTCTCGACGCAGTCAAAT
AACTTGTAGCTGGACTTATTTAATATCATTTACCAACATCATACAACCA
>ATL27
GTCTTAGTAGTATATTAATTACCTTGGTCTTGTAAACCAAAGACGGAGAACACCACAACC
CTCCCTAAGACTCAAGGAAGAGGTAACTACCCCATCACCAGCACCCAAAGCTGATATTCT
ACTTAAACTATTCCCTGACGCCCTACCATTCATATATAACATCACCCCTACTGTACCATC
ACAGTATCTTTT-----CCCCCCCCTATGTATATCGTGCATTAATGGTTTGCCCCATGCA
TATAAGCATGTACATATGATGGTTGATTTTACATAATCACATACTATTTAAACACTTTGA
TCTAGGGGTTATAAGATCTTCAGGACGAATGTAATTCACTTGGTCCGTCAAGCTTGATCA
CCAGGCCTCGAGAAACCAGCAACCCTTGTGAAACGTATACCTCTTCTCGCTCCGGGCCCA
TGACCATGTGGGGGTAGCTAGACTGAATCTATATCTGGCATCTGGTTCTTACCTCAGGGC
CATGAAAGATCTCGAATTCAATCCTACTAACCTCTCAAATGGGACATCTCGATGGACTTA
TGACAAATCAGCCCATGATCACACATAACTGTGGTGTCATGCATTTGGTACTTTTTTAAT
TTTGGGGGGGGAAATTGCTATGACTCAGCTATGACCGTAAAGGTCTCGACGCAGTCAAAT
AACTTGTAGCTGGACTTATTTAATATCATTTACCAACATCATACAACCA
>OROSATL07-17
------------------------------------------------------------
------------------------------------------------------------
----------------------------------------------------------TC
ACAGTATCTTTT------CCCCCCCTATGTATATCGTGCATTAATGGTTTGCCCCATGCA
TATAAGCATGTACATATAATGGTTGATTTTACATAATCACATACTATTTAAACACTTTGA
TCTAGGGATTATAAGATCTTCAGGACGAATGTAATTCACTTGGTCCGTCAAGCTTGATCA
CCAGGCCTCGAGAAACCAGCAACCCTTGTGAAACGTATACCTCTTCTCGCTCCGGGCCCA
TGACCATGTGGGGGTAGCTAGACTGAATCTATACCTGGCATCTGGTTCTTACCTCAGGGC
CATGAAAGATCTCGAATTCAATCCTACTAACCTCTCAAATGG------------------
------------------------------------------------------------
------------------------------------------------------------
-------------------------------------------------
>OROSATL09-10-16
------------------------------------------------------------
------------------------------------------------------------
----------------------------------------------------------TC
ACAGTATCTTT-------CCCCCCCTATGTATATCGTGCATTAATGGTTTGCCCCATGCA
TATAAGCATGTACATATAATGGTTGATTTTACATAATCACATACTATTTAAACACTTTGA
TCTAGGGATTATAAGATCTTCAGGACGAATGTAATTCACTTGGTCCGTCAAGCTTGATCA
CCAGGCCTCGAGAAACCAGCAACCCTTGTGAAACGTATACCTCTTCTCGCTCCGGGCCCA
TGACCATGTGGGGGTAGCTAGACTGAATCTATACCTGGCATCTGGTTCTTACCTCAGGGC
CATGAAAGATCTCGAATTCAATCCTACTAACCTCTCAAATGG------------------
------------------------------------------------------------
------------------------------------------------------------
-------------------------------------------------
>OROSATL06-08
------------------------------------------------------------
------------------------------------------------------------
----------------------------------------------------------TC
ACAGTATCTTTTT-----CCCCCCCTATGTATATCGTGCATTAATGGTTTGCCCCATGCA
TATAAGCATGTACATATAATGGTTGATTTTACATAATCACATACTATTTAAACACTTTGA
TCTAGGGATTATAAGATCTTCAGGACGAATGTAATTCACTTGGTCCGTCAAGCTTGATCA
CCAGGCCTCGAGAAACCAGCAACCCTTGTGAAACGTATACCTCTTCTCGCTCCGGGCCCA
TGACCATGTGGGGGTAGCTAGACTGAATCTATACCTGGCATCTGGTTCTTACCTCAGGGC
CATGAAAGATCTCGAATTCAATCCTACTAACCTCTCAAATGG------------------
------------------------------------------------------------
------------------------------------------------------------
-------------------------------------------------
>OROSHAP032
------------------------------------------------------------
------------------------------------------------------------
----------------------------------------------------------TC
ACAGTATCTTTT------CCCCCCCTATGTATATCGTGCATTAATGGTTTGCCCCATGCA
TATAAGCATGTACATATAATGGTTGATTTTACATAATTACATACTATTTAAACATTTTGA
TCTAGGGATTATAAGATCTTCAGGACGAATGTAATTCACTTGGTCCGTCAAGCTTGATCA
CCAGGCCTCGAGAAACCAGCAACCCTTGTGAAACGTATACCTCTTCTCGCTCCGGGCCCA
TGACCATGTGGGGGTAGCTAGACTGGATCTATATCTGGCATCTGGTTCTTACCTCAGGGC
CATGAAAGATCTCGAATTCAATCCTACTAACCTCTCAAATGG------------------
------------------------------------------------------------
------------------------------------------------------------
-------------------------------------------------
>OROSHAP031
------------------------------------------------------------
------------------------------------------------------------
----------------------------------------------------------TC
ACAGTATCTTTTT-----CCCCCCCTATGTATATCGTGCATTAATGGTTTGCCCCATGCA
TATAAGCATGTACATATAATGGTTGATTTTACATAATTACATACTATTTAAACATTTTGA
TCTAGGGATTATAAGATCTTCAGGACGAATGTAATTCACTTGGTCCGTCAAGCTTGATCA
CCAGGCCTCGAGAAACCAGCAACCCTTGTGAAACGTATACCTCTTCTCGCTCCGGGCCCA
TGACCATGTGGGGGTAGCTAGACTGGATCTATATCTGGCATCTGGTTCTTACCTCAGGGC
CATGAAAGATCTCGAATTCAATCCTACTAACCTCTCAAATGG------------------
------------------------------------------------------------
------------------------------------------------------------
-------------------------------------------------
>OROSHAP030
------------------------------------------------------------
------------------------------------------------------------
----------------------------------------------------------TC
ACAGTATCTTTT------CCCCCCCTATGTATATCGTGCATTAATGGTTTGCCCCATGCA
TATAAGCATGTACATATAATGGTTGATTTTACATAATCACATACTATTTAAACATTTTGA
TCTAGGGATTATAAGATCTTCAGGACGAATGTAATTCACTTGGTCCGTCAAGCTTGATCA
CCAGGCCTCGAGAAACCAGCAACCCTTGTGAAACGTATACCTCTTCTCGCTCCGGGCCCA
TGACCATGTGGGGGTAGCTAGACTGGATCTATATCTGGCATCTGGTTCTTACCTCAGGGC
CATGAAAGATCTCGAATTCAATCCTACTAACCTCTCAAATGG------------------
------------------------------------------------------------
------------------------------------------------------------
-------------------------------------------------
>OROSHAP029
------------------------------------------------------------
------------------------------------------------------------
----------------------------------------------------------TC
ACAGTATCTTTT-------CCCCCCCATGTATATCGTGCATTAATGGTTTGCCCCATGCA
TATAAGCATGTACATATAATGGTTGATTTTACATAATTACATACTATTTAAACATTTTGA
TCTAGGGGTTATAAGATCTTCAGGACGAATGTAATTCACTTGGTCCGTCAAGCTTGATCA
CCAGGCCTCGAGAAACCAGCAACCCTTGTGAAACGTATACCTCTTCTCGCTCCGGGCCCA
TGACCATGTGGGGGTAGCTAGACTGGATCTATATCTGGCATCTGGTTCTTACCTCAGGGC
CATGAAAGATCTCGAATTCAATCCTACTAACCTCTCAAATGG------------------
------------------------------------------------------------
------------------------------------------------------------
-------------------------------------------------
>OROSHAP028
------------------------------------------------------------
------------------------------------------------------------
----------------------------------------------------------TC
ACAGTATCTTTT------CCCCCCCTATGTATATCGTGCATTAATGGTTTGCCCCATGCA
TATAAGCATGTACATATAATGGTTGATTTTACATAATTACATACTATTTAAACACTTTGA
TCTAGGGATTATAAGATCTTCAGGACGAATGTAATTCACTTGGTCCGTCAAGCTTGATCA
CCAGGCCTCGAGAAACCAGCAACCCTTGTGAAACGTATACCTCTTCTCGCTCCGGGCCCA
TGACCATGTGGGGGTAGCTAGACTGAATCTATATCTGGCATCTGGTTCTTACCTCAGGGC
CATGAAAGATCTCGAATTCAATCCTACTGACCTCTCAAATGG------------------
------------------------------------------------------------
------------------------------------------------------------
-------------------------------------------------
>OROSHAP27
------------------------------------------------------------
------------------------------------------------------------
----------------------------------------------------------TC
ACAGTATCTTTTT-----CCCCCCCTATGTATATCGTGCATTAATGGTTTGCCCCATGCA
TATAAGCATGTACATATAATGGTTGATTTTACATAATTACATACTATTTAAACATTTTGA
TCTAGGGATTATAAGATCTTCAGGACGAATGTAATTCACTTGGTCCGTCAAGCTTGATCA
CCAGGCCTCGAGAAACCAGCAACCCTTGTGAAACGTATACCTCTTCTCGCTCCGGGCCCA
TGACCATGTGGGGGTAGCTAGACTGGATCTATATCTGGCATCTGGTTCTTACCTCAGGGC
CATGAAAGATCTCGAATTCAATCCTACTGACCTCTCAAATGG------------------
------------------------------------------------------------
------------------------------------------------------------
-------------------------------------------------
>OROSHAP26
------------------------------------------------------------
------------------------------------------------------------
----------------------------------------------------------TC
ACAGTATCTTTTTT----CCCCCCCTATGTATATCGTGCATTAATGGTTTGCCCCATGCA
TATAAGCATGTACATATAATGGTTGATTTTACATAATTACATACTATTTAAACATTTTGA
TCTAGGGATTATAAGATCTTCAGGACGAATGTAATTCACTTGGTCCGTCAAGCTTGATCA
CCAGGCCTCGAGAAACCAGCAACCCTTGTGAAACGTATACCTCTTCTCGCTCCGGGCCCA
TGACCATGTGGGGGTAGCTAGACTGGATCTATATCTGGCATCTGGTTCTTACCTCAGGGC
CATGAAAGATCTCGAATTCAATCCTACTGACCTCTCAAATGG------------------
------------------------------------------------------------
------------------------------------------------------------
-------------------------------------------------
>OROSHAP25
------------------------------------------------------------
------------------------------------------------------------
----------------------------------------------------------TC
ACAGTATCTTTT------CCCCCCCTATGTATATCGTGCATTAATGGTTTGCCCCATGCA
TATAAGCATGTACATATAGTGGTTGATTTTACATAATTACATACTATTTAAACACTTTGA
TCTAGGGATTATAAGATCTTCAGGACGAATGTAATTCACTTGGTCCGTCAAGCTTGATCA
CCAGGCCTCGAGAAACCAGCAACCCTTGTGAAACGTATACCTCTTCTCGCTCCGGGCCCA
TGACCATGTGGGGGTAGCTAGACTGAATCTATATCTGGCATCTGGTTCTTACCTCAGGGC
CATGAAAGATCTCGAGTTCAATCCTACTGACCTCTCAAATGG------------------
------------------------------------------------------------
------------------------------------------------------------
-------------------------------------------------
>OROSHAP33
------------------------------------------------------------
------------------------------------------------------------
----------------------------------------------------------TC
ACAGTATCTTTTTTT---CCCCCCCTATGTATATCGTGCATTAATGGTTTGCCCCATGCA
TATAAGCATGTACATATAATGGTTGATTTTACATAATCACATACTATTTAAACACTTTGA
TCTAGGGATTATAAGATCTTCAGGACGAATGTAACTCACTTGGTCCGTCAAGCTTGATCA
CCAGGCCTCGAGAAACCAGCAACCCTTGTGAAACGTATACCTCTTCTCGCTCCGGGCCCA
TGACCATGTGGGGGTAGCTAGACTGAATCTATACCTGGCATCTGGTTCTTACCTCAGGGC
CATGAAAGATCTCGAATTCAATCCTACTAACCTCTCAAATGG------------------
------------------------------------------------------------
------------------------------------------------------------
-------------------------------------------------
>OROSHAP24
------------------------------------------------------------
------------------------------------------------------------
----------------------------------------------------------TC
ACAGTATCTTTTTTTT--CCCCCCCTATGTATATCGTGCATTAATGGTTTGCCCCATGCA
TATAAGCATGTACATATGATGGTTGATTTTACATAATCACATACTATTTAAACACTTTGA
TCTAGGGATTATAAGATCTTCAGGACGAATGTAATTCACTTGGTCCGTCAAGCTTGATCA
CCAGGCCTCGAGAAACCAGCAACCCTTGTGAAACGTATACCTCTTCTCGCTCCGGGCCCA
TGACCATGTGGGGGTAGCTAGACTGAATCTATATCTGGCATCTGGTTCTTACTTCAGGGC
CATGAAAGATCTCGAATTCAATCCTACTAACCTCTCAAATGG------------------
------------------------------------------------------------
------------------------------------------------------------
-------------------------------------------------
>OROSHAP23
------------------------------------------------------------
------------------------------------------------------------
----------------------------------------------------------TC
ACAGTATCTTTTT------CCCCCCTATGTATATCGTGCATTAATGGTTTGCCCCATGCA
TATAAGCATGTACATATAATGGTTGATTTTACATAATCACATACTATTTAAACACTTTGA
TCTAGGGATTATAAGATCTTCAGGACGAATGTAATTCACTTGGTCCGTCAAGCTTGATCA
CCAGGCCTCGAGAAACCAGCAACCCTTGTGAAACGTATACCTCTTCTCGCTCCGGGCCCA
TGACCATGTGGGGGTAGCTAGACTGAATCTATATCTGGCATCTGGTTCTTACCTCAGGGC
CATGAAAGATCTCGAATTCAATCCTACTAACCTCTCAAATGG------------------
------------------------------------------------------------
------------------------------------------------------------
-------------------------------------------------
>OROSHAP22
------------------------------------------------------------
------------------------------------------------------------
----------------------------------------------------------TC
ACAGTATCTTTT------CCCCCCCTATGTATATCGTGCATTAATGGTTTGCCCCATGCA
TATAAGCATGTACATATAATGGTTGATTTTACATAATCACATACTATTTAAACACTTTGA
TCTAGGGATTATAAGATCTTCAGGACGAATGTAATTCACTTGGTCCGTCAAGCTTGATCA
CCAGGCCTCGAGAAACCAGCAACCCTTGTGAAACGTATACCTCTTCTCGCTCCGGGCCCA
TGACCATGTGGGGGTAGCTAGACTGAATCTATATCTGGCATCTGGTTCTTACCTCAGGGC
CATGAAAGATCTCGAATTCAATCCTACTAACCTCTCAAATGG------------------
------------------------------------------------------------
------------------------------------------------------------
-------------------------------------------------
>OROSHAP21
------------------------------------------------------------
------------------------------------------------------------
----------------------------------------------------------TC
ACAGTATCTTTTT-----CCCCCCCTATGTATATCGTGCATTAATGGTTTGCCCCATGCA
TATAAGCATGTACATATAATGGTTGATTTTACATAATCACATACTATTTAAACACTTTGA
TCTAGGGATTATAAGATCTTCAGGACGAATGTAATTCACTTGGTCCGTCAAGCTTGATCA
CCAGGCCTCGAGAAACCAGCAACCCTTGTGAAACGTATACCTCTTCTCGCTCCGGGCCCA
TGACCATGTGGGGGTAGCTAGACTGAATCTATATCTGGCATCTGGTTCTTACCTCAGGGC
CATGAAAGATCTCGAATTCAATCCTACTAACCTCTCAAATGG------------------
------------------------------------------------------------
------------------------------------------------------------
-------------------------------------------------
>OROSHAP20
------------------------------------------------------------
------------------------------------------------------------
----------------------------------------------------------TC
ACAGTATCTTTTT-----CCCCCCCTATGTATATCGTGCATTAATGGTTTGCCCCATGCA
TATAAGCATGTACATATGATGGTTGATTTTACATAATCACATACTATTTAAACACTTTGA
TCTAGGGATTATAAGATCTTCAGGACGAATGTAATTCACTTGGTCCGTCAAGCTTGATCA
CCAGGCCTCGAGAAACCAGCAACCCTTGTGAAACGTATACCTCTTCTCGCTCCGGGCCCA
TGACCATGTGGGGGTAGCTAGACTGAATCTATATCTGGCATCTGGTTCTTACCTCAGGGC
CATGAAAGATCTCGAATTCAATCCTACTAACCTCTCAAATGG------------------
------------------------------------------------------------
------------------------------------------------------------
-------------------------------------------------
>OROSHAP19
------------------------------------------------------------
------------------------------------------------------------
----------------------------------------------------------TC
ACAGTATCTTTTT------CCCCCCTATGTATATCGTGCATTAATGGTTTGCCCCATGCA
TATAAGCATGTACATATAATGGTTGATTTTACATAATCACATACTATTTAAACACTTTGA
TCTAGGGATTATAAGATCTTCAGGACGAATGTAATTCACTTGGTCCGCCAAGCTTGATCA
CCAGGCCTCGAGAAACCAGCAACCCTTGTGAAACGTATACCTCTTCTCGCTCCGGGCCCA
TGACCATGTGGGGGTAGCTAGACTGAATCTATATCTGGCATCTGGTTCTTACCTCAGGGC
CATGAAAGATCTCGAATTCAATCCTACTAACCTCTCAAATGG------------------
------------------------------------------------------------
------------------------------------------------------------
-------------------------------------------------
>OROSHAP18
------------------------------------------------------------
------------------------------------------------------------
----------------------------------------------------------TC
ACAGTATCTTTT------CCCCCCCTATGTATATCGTGCATTAATGGTTTGCCCCATGCA
TATAAGCATGTACATATAATGGTTGATTTTACATAATCACATACTATTTAAACACTTTGA
TCTAGGGATTATAAGATCTTCAGGACGAATGTAATTCACTTGGTCCGCCAAGCTTGATCA
CCAGGCCTCGAGAAACCAGCAACCCTTGTGAAACGTATACCTCTTCTCGCTCCGGGCCCA
TGACCATGTGGGGGTAGCTAGACTGAATCTATACCTGGCATCTGGTTCTTACCTCAGGGC
CATGAAAGATCTCGAATTCAATCCTACTAACCTCTCAAATGG------------------
------------------------------------------------------------
------------------------------------------------------------
-------------------------------------------------
>OROSHAP17
------------------------------------------------------------
------------------------------------------------------------
----------------------------------------------------------TC
ACAGTATCTTTTTTTT--CCCCCCCTATGTATATCGTGCATTAATGGTTTGCCCCATGCA
TATAAGCATGTACATATAATGGTTGATTTTACATAATCACATACTATTTAAACACTTTGA
TCTAGGGATTATAAGATCTTCAGGACGAATGTAATTCACTTGGTCCGTCAAGCTTGATCA
CCAGGCCTCGAGAAACCAGCAACCCTTGTGAAACGTATACCTCTTCTCGCTCCGGGCCCA
TGACCATGTGGGGGTAGCTAGACTGAATCTATACCTGGCATCTGGTTCTTACCTCAGGGC
CATGAAAGATCTCGAATTCAATCCTACTAACCTCTCAAATGG------------------
------------------------------------------------------------
------------------------------------------------------------
-------------------------------------------------
>OROSHAP16
------------------------------------------------------------
------------------------------------------------------------
----------------------------------------------------------TC
ACAGTATCTTTTT------CCCCCCTATGTATATCGTGCATTAATGGTTTGCCCCATGCA
TATAAGCATGTACATATAATGGTTGATTTTACATAATCACATACTATTTAAACACTTTGA
TCTAGGGATTATAAGATCTTCAGGACGAATGTAATTCACTTGGTCCGTCAAGCTTGATCA
CCAGGCCTCGAGAAACCAGCAACCCTTGTGAAACGTATACCTCTTCTCGCTCCGGGCCCA
TGACCATGTGGGGGTAGCTAGACTGAATCTATACCTGGCATCTGGTTCTTACCTCAGGGC
CATGAAAGATCTCGAATTCAATCCTACTAACCTCTCAAATGG------------------
------------------------------------------------------------
------------------------------------------------------------
-------------------------------------------------
>OROSHAP15
------------------------------------------------------------
------------------------------------------------------------
----------------------------------------------------------TC
ACAGTATCTTTTTTTTT-CCCCCCCTATGTATATCGTGCATTAATGGTTTGCCCCATGCA
TATAAGCATGTACATATGATGGTTGATTTTACATAATCACATACTATTTAAACACTTTGA
TCTAGGGATTATAAGATCTTCAGGACGAATGTAATTCACTTGGTCCGTCAAGCTTGATCA
CCAGGCCTCGAGAAACCAGCAACCCTTGTGAAACGTATACCTCTTCTCGCTCCGGGCCCA
TGACCATGTGGGGGTAGCTAGACTGAATCTATATCTGGCATCTGGTTCTTACTTCAGGGC
CATGAAAGATCTCGAATTCAATCCTACTAACCTCTCAAATGG------------------
------------------------------------------------------------
------------------------------------------------------------
-------------------------------------------------
>OROSHAP14
------------------------------------------------------------
------------------------------------------------------------
----------------------------------------------------------TC
ACAGTATCTTTTTTTT--CCCCCCCTATGTATATCGTGCATTAATGGTTTGCCCCATGCA
TATAAGCATGTACATATGATGGTTGATTTTACATAATCACATACTATTTAAACATTTTGA
TCTAGGGATTATAAGATCTTCAGGACGAATGTAATTCACTTGGTCCGTCAAGCTTGATCA
CCAGGCCTCGAGAAACCAGCAACCCTTGTGAAACGTATACCTCTTCTCGCTCCGGGCCCA
TGACCATGTGGGGGTAGCTAGACTGAATCTATATCTGGCATCTGGTTCTTACTTCAGGGC
CATGAAAGATCTCGAATTCAATCCTACTAACCTCTCAAATGG------------------
------------------------------------------------------------
------------------------------------------------------------
-------------------------------------------------
>OROSHAP13
------------------------------------------------------------
------------------------------------------------------------
----------------------------------------------------------TC
ACAGTATCTTTTTTT---CCCCCCCTATGTATATCGTGCATTAATGGTTTGCCCCATGCA
TATAAGCATGTACATATGATGGTTGATTTTACATAATCACATACTATTTAAACACTTTGA
TCTAGGGATTATAAGATCTTCAGGACGAATGTAATTCACTTGGTCCGCCAAGCTTGATCA
CCAGGCCTCGAGAAACCAGCAACCCTTGTGAAACGTATACCTCTTCTCGCTCCGGGCCCA
TGACCATGTGGGGGTAGCTAGACTGAATCTATATCTGGCATCTGGTTCTTACTTCAGGGC
CATGAAAGATCTCGAATTCAATCCTACTAACCTCTCAAATGG------------------
------------------------------------------------------------
------------------------------------------------------------
-------------------------------------------------
>OROSHAP12
------------------------------------------------------------
------------------------------------------------------------
----------------------------------------------------------TC
ACAGTATCTTTTT------CCCCCCCATGTATATCGTGCATTAATGGTTTGCCCCATGCA
TATAAGCATGTACATATAATGGTTGATTTTACATAATCACATACTATTTAAACACTTTGA
TCTAGGGATTATAAGATCTTCAGGACGAATGTAATTCACTTGGTCCGTCAAGCTTGATCA
CCAGGCCTCGAGAAACCAGCAACCCTTGTGAAACGTATACCTCTTCTCGCTCCGGGCCCA
TGACCATGTGGGGGTAGCTAGACTGAATCTATACCTGGCATCTGGTTCTTACCTCAGGGC
CATGAAAGATCTCGAATTCAATCCTACTAACCTCTCAAATGG------------------
------------------------------------------------------------
------------------------------------------------------------
-------------------------------------------------
>OROSHAP11
------------------------------------------------------------
------------------------------------------------------------
----------------------------------------------------------TC
ACAGTATCTTTT-------CCCCCCCATGTATATCGTGCATTAATGGTTTGCCCCATGCA
TATAAGCATGTACATATAATGGTTGATTTTACATAATCACATACTATTTAAACACTTTGA
TCTAGGGATTATAAGATCTTCAGGACGAATGTAATTCACTTGGTCCGTCAAGCTTGATCA
CCAGGCCTCGAGAAACCAGCAACCCTTGTGAAACGTATACCTCTTCTCGCTCCGGGCCCA
TGACCATGTGGGGGTAGCTAGACTGAATCTATATCTGGCATCTGGTTCTTACCTCAGGGC
CATGAAAGATCTCGAATTCAATCCTACTAACCTCTCAAATGG------------------
------------------------------------------------------------
------------------------------------------------------------
-------------------------------------------------
>OROSHAP10
------------------------------------------------------------
------------------------------------------------------------
----------------------------------------------------------TC
ACAGTATCTTTT------CCCCCCCTATGTATATCGTGCATTAATGGTTTGCCCCATGCA
TATAAGCATGTACATATAATGGTTGATTTTACATAATCACATACTATTTAAACACTTTGA
TCTAGGGATTATAAGATCTTCAGGACGAATGTAATTCACTTGGTCCGTCAAGCTTGATCA
CCAGGCCTCGAGAAACCAGCAACCCTTGTGAAACGTATACCTCTTCTCGCTCCGGGCCCA
TGACCATGTGGGGGTAGCTAAACTGAATCTATACCTGGCATCTGGTTCTTACCTCAGGGC
CATGAAAGATCTCGAATTCAATCCTACTAACCTCTCAAATGG------------------
------------------------------------------------------------
------------------------------------------------------------
-------------------------------------------------
>OROSHAP009
------------------------------------------------------------
------------------------------------------------------------
----------------------------------------------------------TC
ACAGTATCTTTT------CCCCCCCTATGTATATCGTGCATTAATGGTTTGCCCCATGCA
TATAAGCATGTACATATGATGGTTGATTTTACATAATCGCATACTATTTAAACACTTTGA
TCTAGGGATTATAAGATCTTCAGGACGAATGTAATTCACTTGGTCCGTCAAGCTTGATCA
CCAGGCCTCGAGAAACCAGCAACCCTTGTGAAACGTATACCTCTTCTCGCTCCGGGCCCA
TGACCATGTGGGGGTAGCTAGACTGAATCTATATCTGGCATCTGGTTCTTACCTCAGGGC
CATGAAAGATCTCGAATTCAATCCTACTAACCTCTCAAATGG------------------
------------------------------------------------------------
------------------------------------------------------------
-------------------------------------------------
>OROSHAP008
------------------------------------------------------------
------------------------------------------------------------
----------------------------------------------------------TC
ACAGTATCTTTTT-----CCCCCCCTATGTATATCGTGCATTAATGGTTTGCCCCATGCA
TATAAGCATGTACATATAATGGTTGATTTTACATAATCGCATACTATTTAAACACTTTGA
TCTAGGGATTATAAGATCTTCAGGACGAATGTAATTCACTTGGTCCGTCAAGCTTGATCA
CCAGGCCTCGAGAAACCAGCAACCCTTGTGAAACGTATACCTCTTCTCGCTCCGGGCCCA
TGACCATGTGGGGGTAGCTAGACTGAATCTATATCTGGCATCTGGTTCTTACCTCAGGGC
CATGAAAGATCTCGAATTCAATCCTACTAACCTCTCAAATGG------------------
------------------------------------------------------------
------------------------------------------------------------
-------------------------------------------------
>OROSHAP007
------------------------------------------------------------
------------------------------------------------------------
----------------------------------------------------------TC
ACAGTATCTTTTTTTTCCCCCCCCCTATGTATATCGTGCATTAATGGTTTGCCCCATGCA
TATAAGCATGTACATATGATGGTTGATTTTACATAATCACATACTATTTAAACACTTTGA
TCTAGGGATTATAAGATCTCCAGGACGAATGTAATTCACTTGGTCCGTCAAGCTTGATCA
CCAGGCCTCGAGAAACCAGCAACCCTTGTGAAACGTATACCTCTTCTCGCTCCGGGCCCA
TGACCATGTGGGGGTAGCTAGACTGAATCTATATCTGGCATCTGGTTCTTACTTCAGGGC
CATGAAAGATCTCGAATTCAATCCTACTAACCTCTCAAATGG------------------
------------------------------------------------------------
------------------------------------------------------------
-------------------------------------------------
>OROSHAP006
------------------------------------------------------------
------------------------------------------------------------
----------------------------------------------------------TC
ACAGTATCTTTT-------CCCCCCTATGTATATCGTGCATTAATGGTTTGCCCCATGCA
TATAAGCATGTACATATAATGGTTGATCTTACATAATCACATACTATTTAAACACTTTGA
TCTAGGGATTATAAGATCTTCAGGACGAATGTAATTCACTTGGTCCGTCAAGCTTGATCA
CCAGGCCTCGAGAAACCAGCAACCCTTGTGAAACGTATACCTCTTCTCGCTCCGGGCCCA
TGACCATGTGGGGGTAGCTAGACTGAATCTATATCTGGCATCTGGTTCTTACCTCAGGGC
CATGAAAGATCTCGAATTCAATCCTACTAACCTCTCAAATGG------------------
------------------------------------------------------------
------------------------------------------------------------
-------------------------------------------------
>OROSHAP005
------------------------------------------------------------
------------------------------------------------------------
----------------------------------------------------------TC
ACAGTATCTTTT------CCCCCCCTATGTATATCGTGCATTAATGGTTTGCCCCATGCA
TATAAGCATGTACATATAATGGTTGATTTTACATAATCACATACTATTTAAACACTTTGA
TCTAGGGATTATAAGATCTTCAGGACGAATGTAATTCACTTGGTCCGTCAAGCTTGATCA
CCAGGCCTCGAGAAACCAGCAACCCTTGTGAAACGTATACCTCTTCTCGCTCCGGGCCCA
TGACCATGTGGGGGTAGCTAGACTGAATCTATATCTGGCATCTGGTTCTTACCTCAGGGC
CATGAAAGATCTCGAATTCAATCCTACTGACCTCTCAAATGG------------------
------------------------------------------------------------
------------------------------------------------------------
-------------------------------------------------
>OROSHAP004
------------------------------------------------------------
------------------------------------------------------------
----------------------------------------------------------TC
ACAGTATCTTTTTTTTT-CCCCCCCTATGTATATCGTGCATTAATGGTTTGCCCCATGCA
TATAAGCATGTACATATGATGGTTGATTTTACATAATCACATACTATTTAAACACTTTGA
TCTAGGGATTATAAGATCTTCAGGACGAATGTAATTCACTTGGTCCGTCAAGCTTGATCA
CCAGGCCTCGAGAAACCAGCAACCCTTGTGAAACGTATACCTCTTCTCGCTCCGGGCCCA
TGACCATGTGGGGGTAGCTAGACTGAATCTATATCTGGCATCTGGTTCTTACTTCAGGGC
CATGGAAGATCTCGAATTCAATCCTACTAACCTCTCAAATGG------------------
------------------------------------------------------------
------------------------------------------------------------
-------------------------------------------------
>OROSHAP003
------------------------------------------------------------
------------------------------------------------------------
----------------------------------------------------------TC
ACAGTATCTTTT------CCCCCCCTATGTATATCGTGCATTAATGGTTTGCCCCATGCA
TATAAGCATGTACATATAATGGTTGATTTTACATAATCACATACTATTTAAACACTTTGA
TCTAGGGATTATAAGATCTTCAGGACGAATGTAATTCACTTGGTCCGTCAAGCTTGATCA
CCAGGCCTCGAGAAACCAGCAACCCTTGTGAAATGTATACCTCTTCTCGCTCCGGGCCCA
TGACCATGTGGGGGTAGCTAGACTGAATCTATATCTGGCATCTGGTTCTTACCTCAGGGC
CATGAAAGATCTCGAATTCAATCCTACTAACCTCTCAAATGG------------------
------------------------------------------------------------
------------------------------------------------------------
-------------------------------------------------
>OROSHAP002
------------------------------------------------------------
------------------------------------------------------------
----------------------------------------------------------TC
ACAGTATCTTTTT-----CCCCCCCTATGTATATCGTGCATTAATGGTTTGCCCCATGCA
TATAAGCATGTACATATAATGGTTGATTTTACATAATCACATACTATTTAAACACTTTGA
TCTAGGGATTATAAGATCTTCAGGACGAATGTAATTCACTTGGTCCGTCAAGCTTGATCA
CCAGGCCTCGAGAAACCAGCAACCCTTGTGAAGCGTATACCTCTTCTCGCTCCGGGCCCA
TGACCATGTGGGGGTAGCTAGACTGAATCTATATCTGGCATCTGGTTCTTACCTCAGGGC
CATGAAAGATCTCGAATTCAATCCTACTAACCTCTCAAATGG------------------
------------------------------------------------------------
------------------------------------------------------------
-------------------------------------------------
>OROSHAP001
------------------------------------------------------------
------------------------------------------------------------
----------------------------------------------------------TC
ACAGTATCTTTT------CCCCCCCTATGTATATCGTGCATTAATGGTTTGCCCCATGCA
TATAAGCATGTACATATAATGGTTGATTTTACATAATCACATACTATTTAAACACTTTGA
TCTAGGGATTATAAGATCTTCAGGACGAATGTAATTCACTTGGTCCGTCAAGCTTGATCA
CCAGGCCTCGAGAAACCAGCAACCCTTGTGAAACGTATACCTCTTCTCGCTCCGGGCCCA
TGGCCATGTGGGGGTAGCTAGACTGAATCTATATCTGGCATCTGGTTCTTACCTCAGGGC
CATGAAAAATCTCGAATTCAATCCTACTAACCTCTCAAATGG------------------
------------------------------------------------------------
------------------------------------------------------------
-------------------------------------------------
