# Supplementary material for: Genetic diversity of historical Atlantic walruses (Odobenus rosmarus rosmarus) from Bjørnøya and Håøya (Tusenøyane), Svalbard, Norway
Source: BMC Res Notes. 2016 Feb 18;9:112. doi: 10.1186/s13104-016-1907-8 (PMC4757977; doi:10.1186/s13104-016-1907-8)
Supplement: Supplementary file 4 — 10.1186/s13104-016-1907-8 List of walrus mitochondrial control region (CR) sequences downloaded from GenBank. [file 13104_2016_1907_MOESM4_ESM.xlsx]

## Sheet: S2 Table
Species	Collection Area	Clade	mtDNA haplotype	GenBank accession number
McLeod et al. [29]
O. r. rosmarus	SE Baffin Island; Imilik Island	ATL	ATL06/ATL08	KJ522920
O. r. rosmarus	SE Baffin Island; Grise Fiord	ATL	ATL07/ATL17	KJ522922
O. r. rosmarus	SE Baffin Island; Quaqtaq	ATL	ATL09/ATL10/ATL16	KJ522921
O. r. rosmarus	Hudson Strait	ATL	OROSHAP001	KJ522887
O. r. rosmarus	SE Baffin Island	ATL	OROSHAP002	KJ522888
O. r. rosmarus	Hudson Strait	ATL	OROSHAP003	KJ522889
O. r. rosmarus	Hudson Strait	ATL	OROSHAP004	KJ522890
O. r. rosmarus	Hudson Strait	ATL	OROSHAP005	KJ522891
O. r. rosmarus	Igloolik	ATL	OROSHAP006	KJ522892
O. r. rosmarus	SE Baffin Island	ATL	OROSHAP007	KJ522893
O. r. rosmarus	Hudson Strait	ATL	OROSHAP008	KJ522894
O. r. rosmarus	Hall Beach	ATL	OROSHAP009	KJ522895
O. r. rosmarus	SE Baffin Island	ATL	OROSHAP010	KJ522896
O. r. rosmarus	Sleeper Island	ATL	OROSHAP011	KJ522897
O. r. rosmarus	SE Baffin Island	ATL	OROSHAP012	KJ522898
O. r. rosmarus	SE Baffin Island	ATL	OROSHAP013	KJ522899
O. r. rosmarus	SE Baffin Island	ATL	OROSHAP014	KJ522900
O. r. rosmarus	SE Baffin Island	ATL	OROSHAP015	KJ522901
O. r. rosmarus	SE Baffin Island; Hudson Strait	ATL	OROSHAP016	KJ522902
O. r. rosmarus	Airartuq	ATL	OROSHAP017	KJ522903
O. r. rosmarus	SE Baffin Island	ATL	OROSHAP018	KJ522904
O. r. rosmarus	Hudson Strait	ATL	OROSHAP019	KJ522905
O. r. rosmarus	Hall Beach	ATL	OROSHAP020	KJ522906
O. r. rosmarus	SE Baffin Island; Hudson Strait	ATL	OROSHAP021	KJ522907
O. r. rosmarus	SE Baffin Island	ATL	OROSHAP022	KJ522908
O. r. rosmarus	Igloolik	ATL	OROSHAP023	KJ522909
O. r. rosmarus	SE Baffin Island	ATL	OROSHAP024	KJ522910
O. r. rosmarus	Sleeper Island	ATL	OROSHAP033	KJ522911
O. r. rosmarus	Sable Island	MAR	OROSHAP025	KJ522912
O. r. rosmarus	Sable Island	MAR	OROSHAP026	KJ522913
O. r. rosmarus	Sable Island	MAR	OROSHAP027	KJ522914
O. r. rosmarus	Black River	MAR	OROSHAP028	KJ522915
O. r. rosmarus	Sable Island	MAR	OROSHAP029	KJ522916
O. r. rosmarus	Sable Island	MAR	OROSHAP030	KJ522917
O. r. rosmarus	Sable Island; Beresford; Magdalen Islands	MAR	OROSHAP031	KJ522918
O. r. rosmarus	Sable Island	MAR	OROSHAP032	KJ522919
Lindqvist et al. [3]
O. r. rosmarus	Tusenøyane, Svalbard	ATL	ATL01	EU728544
O. r. rosmarus	Tusenøyane, Svalbard	ATL	ATL02	EU728545
O. r. rosmarus	Tusenøyane, Svalbard	ATL	ATL03	EU728546
O. r. rosmarus	Lågøya, Svalbard	ATL	ATL04	EU728547
O. r. rosmarus	Lågøya, Svalbard	ATL	ATL05	EU728548
O. r. rosmarus	Thule, NW Greenland	ATL	ATL06/ATL08	EU728549/EU728551
O. r. rosmarus	Thule, NW Greenland	ATL	ATL07/ATL17	EU728550/EU728560
O. r. rosmarus	Thule, NW Greenland	ATL	ATL09/ATL10/ATL16	EU728552/EU728553/EU728559
O. r. rosmarus	Scoresby Sound, E Greenland	ATL	ATL11	EU728554
O. r. rosmarus	Scoresby Sound, E Greenland	ATL	ATL12	EU728555
O. r. rosmarus	Scoresby Sound, E Greenland	ATL	ATL13/ATL14	EU728556/EU728557
O. r. rosmarus	Scoresby Sound, E Greenland	ATL	ATL15	EU728558
O. r. rosmarus	Thule, NW Greenland	ATL	ATL18	EU728561
O. r. rosmarus	Franz Josef Land	ATL	ATL19	EU728565
O. r. rosmarus	Franz Josef Land	ATL	ATL20	EU728566
O. r. rosmarus	Franz Josef Land	ATL	ATL21	EU728567
O. r. rosmarus	Franz Josef Land	ATL	ATL22	EU728568
O. r. rosmarus	Franz Josef Land	ATL	ATL23	EU728569
O. r. rosmarus	Tusenøyane, Svalbard	ATL	ATL24	EU728570
O. r. rosmarus	Tusenøyane, Svalbard	ATL	ATL25	EU728571
O. r. rosmarus	Tusenøyane, Svalbard	ATL	ATL26	EU728572
O. r. rosmarus	Tusenøyane, Svalbard	ATL	ATL27	EU728573
O. r. divergens	Savoonga/Diomede, Alaska	PAC	PAC01	EU728531
O. r. divergens	Savoonga/Diomede, Alaska	PAC	PAC02	EU728532
O. r. divergens	Savoonga/Diomede, Alaska	PAC	PAC03	EU728533
O. r. divergens	Savoonga/Diomede, Alaska	PAC	PAC04	EU728534
O. r. divergens	Savoonga/Diomede, Alaska	PAC	PAC05	EU728535
O. r. divergens	Savoonga/Diomede, Alaska	PAC	PAC06	EU728536
O. r. divergens	Savoonga/Diomede, Alaska	PAC	PAC07	EU728537
O. r. divergens	Savoonga/Diomede, Alaska	PAC	PAC08	EU728538
O. r. divergens	Savoonga/Diomede, Alaska	PAC	PAC09	EU728539
O. r. divergens	Savoonga/Diomede, Alaska	PAC	PAC10	EU728540
O. r. divergens	Savoonga/Diomede, Alaska	PAC	PAC11	EU728541
O. r. divergens	Savoonga/Diomede, Alaska	PAC	PAC12	EU728542
O. r. divergens	Savoonga/Diomede, Alaska	PAC	PAC13	EU728543
O. r. divergens	Alaska	PAC	PAC14/PAC15/PAC16	EU728562/EU728563/EU728564
O. r. laptevi	Zhokhov Island	LAP	LAP01	EU728523
O. r. laptevi	Pronchishcheva Bay	LAP	LAP02	EU728524
O. r. laptevi	Malyi Taimyr Island	LAP	LAP05	EU728525
O. r. laptevi	Pronchishcheva Bay	LAP	LAP06	EU728526
O. r. laptevi	Pronchishcheva Bay	LAP	LAP07	EU728527
O. r. laptevi	Pronchishcheva Bay	LAP	LAP09	EU728528
O. r. laptevi	Begichev Island	LAP	LAP10	EU728529
O. r. laptevi	Pronchishcheva Bay	LAP	LAP12	EU728530
